# Supplementary material for: Inflammation contributes to trauma-induced coagulopathy by oxidation of multiple clotting factors
Source: Redox Biol. 2025 Nov 30;89:103956. doi: 10.1016/j.redox.2025.103956 (PMC12721292; doi:10.1016/j.redox.2025.103956)
Supplement: Multimedia component 2 [file mmc2.xlsx]

## Sheet: Fig 1A
		PT	aPTT	Fibrinogen	P-selectin (pg/ml)	sCD40L (pg/mL)
	trauma 1	15.8	33.4	3.25	4174.7	2308.78		Table Analyzed	PT						Table Analyzed	aPTT						Table Analyzed	Fibrinogen
	trauma 2	18.1	41.6	2.12	7231.8	1371.86
	trauma 3	16.5	38	2.92	996.9	1381.47									Normality Test (Shapiro-Wilk):	Failed	(P < 0.050)					Normality Test (Shapiro-Wilk):	Passed	(P = 0.926)
	trauma 4	20.6	40.6	1.37	2987.7	1462.54		Normality Test (Shapiro-Wilk):	Passed	(P = 0.287)
	trauma 5	14.1	40	2.33	14.9	1008.71																Equal Variance Test (Brown-Forsythe):	Passed	(P = 0.446)
	trauma 6	15.1	33	1.84	3052.4	2968.52		Equal Variance Test (Brown-Forsythe):	Failed	(P < 0.050)					Test execution ended by user request, Rank Sum Test begun
	trauma 7	18.5	43	3.11	2944.7	1730.48																Group Name	N	Missing	Mean	Std Dev	SEM
	trauma 8	17.3	39.9	2.92	2142.4	2703.15									Mann-Whitney Rank Sum Test	Friday, September 19, 2025, 11:51:48 AM						Col 1	10	0	4.115	1.153	0.365
	trauma 9	23.5	71.6	0.1	6255.6	2505.25		Test execution ended by user request, Rank Sum Test begun														Col 2	21	0	2.457	0.899	0.196
	trauma 10	15.9	41.2	2.41	3117	2067.43									Data source: Data 1 in Notebook1
	trauma 11	15	32.1	2.41	115.7	920.59		Mann-Whitney Rank Sum Test	Friday, September 19, 2025, 11:50:31 AM													Difference	1.658
	trauma 12	16.2	42.2	4.05	2751.1	2308.78									Group	N	Missing	Median	0.25	0.75
	trauma 13	18	42.3	3.67	6871.8	2674.45		Data source: Data 1 in Notebook1							Col 1	10	0	26.6	24.05	28.35		t = 4.383 with 29 degrees of freedom.
	trauma 14	18.5	38.5	3.11	1546.4	2536.72									Col 2	21	0	39.9	34.8	42.25
	trauma 15	18.5	36.5	2.66	7009.6	2505.25		Group	N	Missing	Median	0.25	0.75									95 percent two-tailed confidence interval for difference of means: 0.884 to 2.432
	trauma 16	17	32.5	2.06	11179.8	4255.64		Col 1	10	0	15.95	15.175	16.35		Mann-Whitney U Statistic= 0.000
	trauma 17	18.1	36.2	2.5	2237.9	1833.25		Col 2	21	0	18	16.05	18.95									Two-tailed P-value = 0.000140
	trauma 18	16.6	32.8	2.64	5679.3	2092.87									T = 55.000 n(small)= 10 n(big)= 21 (P = <0.001)
	trauma 19	21.3	45.4	1.09	13.6	1593.52		Mann-Whitney U Statistic= 43.000
	trauma 20	19.4	38.4	3.18	218.9	1551.76									The difference in the median values between the two groups is greater than would be expected by chance; there is a statistically significant difference (P = <0.001)
	trauma 21	20.7	46.8	1.86	3268	1788.8		T = 98.000 n(small)= 10 n(big)= 21 (P = 0.009)
	control 1	17.2	28.8	3.64	0	977.77
	control 2	16.1	27.9	3.29	30.2	925.81		The difference in the median values between the two groups is greater than would be expected by chance; there is a statistically significant difference (P = 0.009)
	control 3	14.3	27.1	4.44	147.3	929.82
	control 4	15.8	21.3	6.21	0	509.45
	control 5	15.3	28.2	4.32	52.9	357.4
	control 6	16.3	24.6	3.92	193.9	419.77
	control 7	16.5	24.7	3.05	115.7	910.13
	control 8	15.4	29.4	3.11	49.4	1150.86
	control 9	16.1	26.1	3.19	0	1284.53
	control 10	14.8	22.4	5.98	0.1	1284.53
					0.346016	0.297574
					0.434893	0.440537
					-0.412372	-0.424801

## Sheet: Fib 1B
	IL1b	IFNa	IFNg	TNFa	MCP1	Il6	IL8	IL10	!L12p70	Il17A	Il18	Il23	Il33		Table Analyzed	IL6						Table Analyzed	TNFa						Table Analyzed	MCP-1						Table Analyzed	IL18
trauma 1	0	4.03	0	0	70.77	216.24	51.85	48.79	23.21	0.58	87.1	0	117.7
trauma 2	0	0	0	0	177.16	365	0	7.89	0	0	64.25	0	0		Normality Test (Shapiro-Wilk):	Failed	(P < 0.050)					Normality Test (Shapiro-Wilk):	Failed	(P < 0.050)												Normality Test (Shapiro-Wilk):	Failed	(P < 0.050)
trauma 3	0	0	0	17.97	12.68	292.16	0	0	0	0	60.06	0	0																Normality Test (Shapiro-Wilk):	Failed	(P < 0.050)
trauma 4	0	0	0	103.7	8.96	838.16	0	5.1	0	0	102.21	0	0
trauma 5	13.03	5.29	14.388	108.7	35.37	859.48	31.36	17.48	4.32	2.07	101.11	20.96	128.4		Test execution ended by user request, Rank Sum Test begun							Test execution ended by user request, Rank Sum Test begun														Test execution ended by user request, Rank Sum Test begun
trauma 6	0	0.51	2.047	13.7	50.26	296.72	0	15.27	6.67	0	78.01	0	0																Test execution ended by user request, Rank Sum Test begun
trauma 7	0	0	0	13.7	415.81	765	0	53.11	0	0	290.3	0	0		Mann-Whitney Rank Sum Test	Friday, September 19, 2025, 11:59:17 AM						Mann-Whitney Rank Sum Test	Friday, September 19, 2025, 11:57:05 AM													Mann-Whitney Rank Sum Test	Friday, September 19, 2025, 12:02:19 PM
trauma 8	8.66	0	8.049	91.925	110.99	365	22.16	18.29	0	0.157	88.09	19.57	59.7																Mann-Whitney Rank Sum Test	Friday, September 19, 2025, 12:00:50 PM
trauma 9	3.76	0	0	959.675	162.89	4217	228.43	186.88	0	0	564.25	15.54	1		Data source: Data 1 in Notebook1							Data source: Data 1 in Notebook1														Data source: Data 1 in Notebook1
trauma 10	0	4.49	0	132.5	153.67	566.6	54.21	38.57	0	1.202	95.38	32.02	127.1																Data source: Data 1 in Notebook1
trauma 11	5	0	1.944	36.975	33.35	377	9.9	4.57	0	0.189	51.54	0	13.4		Group	N	Missing	Median	0.25	0.75		Group	N	Missing	Median	0.25	0.75									Group	N	Missing	Median	0.25	0.75
trauma 12	0	1	0	41.4	20.3	237	0	0	0.13	0	81.01	0	39.1		Col 1	10	0	0.485	0.0075	2.74		Col 1	10	0	6.08	0	18.487		Group	N	Missing	Median	0.25	0.75		Col 1	10	0	28.225	23.093	43.94
trauma 13	0	0	0	393.575	154.32	1174.52	0	0	1.09	0	151.11	0	0		Col 2	21	0	477.64	294.44	848.82		Col 2	21	0	50.225	15.835	381.563		Col 1	10	0	28.995	22.01	36.535		Col 2	21	0	88.09	69.74	137.335
trauma 14	0	0	0	369.55	79.85	605	0	10.15	0	0	112.3	0	0																Col 2	21	0	79.85	26.825	153.995
trauma 15	0	10.84	1.962	634	179.35	501.68	0	51.7	0	1.161	51.54	18.69	270.2		Mann-Whitney U Statistic= 1.000							Mann-Whitney U Statistic= 32.500														Mann-Whitney U Statistic= 6.000
trauma 16	0	0	0	416.575	89.45	1107.44	0	4.22	0	0	81.89	29.02	228																Mann-Whitney U Statistic= 56.000
trauma 17	1.37	4.18	0.862	50.225	0	477.64	22.66	10.21	2.54	0	48.74	0	99.1		T = 56.000 n(small)= 10 n(big)= 21 (P = <0.001)							T = 87.500 n(small)= 10 n(big)= 21 (P = 0.002)														T = 61.000 n(small)= 10 n(big)= 21 (P = <0.001)
trauma 18	0	0	0	38.3	0	405	0	3.98	0	0.795	75.23	0.85	0																T = 111.000 n(small)= 10 n(big)= 21 (P = 0.040)
trauma 19	2.84	15.309	13.811	441.125	96.92	3107.44	40.83	11.73	1.49	1.175	374.14	12.11	21.3		The difference in the median values between the two groups is greater than would be expected by chance; there is a statistically significant difference (P = <0.001)							The difference in the median values between the two groups is greater than would be expected by chance; there is a statistically significant difference (P = 0.002)														The difference in the median values between the two groups is greater than would be expected by chance; there is a statistically significant difference (P = <0.001)
trauma 20	0.94	1.9	0.784	0	64.92	6.22	0	1.38	0.78	0.111	123.56	0	172.1																The difference in the median values between the two groups is greater than would be expected by chance; there is a statistically significant difference (P = 0.040)
trauma 21	0	1.15	16.832	35.9	114.61	275.28	0	44.47	1.45	0	187.8	0.5	36.2
control 1	0	0.04	0	0	35.4	0	0	0	0	0	27.89	0	0
control 2	1.05	7.03	10.009	0	33.75	0.28	28.27	0	7.08	0.373	40.59	0	154.4
control 3	0	2.73	16.424	0	26.53	0.04	25.63	0	4.7	0.096	53.99	0	19.7
control 4	2.08	1.88	4.289	27.77	45.14	4.18	15.24	20.91	5.82	4.729	29.88	35.38	83.2
control 5	0	0.26	0	0	31.46	0	0	0	0	0	24.28	0	0
control 6	0	0.88	0.346	21.6	22.07	0.69	0	0.26	1.48	0.323	20.23	0	1.6
control 7	0	1.02	10.12	14.42	39.94	2.26	15.8	7.21	9.49	0.511	54.58	29.22	14.9
control 8	4.21	5.33	92.235	17.45	25.61	10.86	155.72	27.95	21.34	1.722	28.56	41.85	66.7
control 9	0	4.61	3.683	0	15.87	0.01	0	0	9.03	0.393	23.44	0.75	14.7
control 10	9.3	4.34	37.726	12.16	21.83	2.03	92.8	10.86	8.86	3.093	22.05	27.43	70.5

## Sheet: Fig 1C
		IL1b	IFNa	IFNg	TNFa	MCP1	Il6	IL8	IL10	!L12p70	Il17A	Il18	Il23	Il33
	trauma 1	0	4.03	0	0	70.77	216.24	51.85	48.79	23.21	0.58	87.1	0	117.7
	trauma 2	0	0	0	0	177.16	365	0	7.89	0	0	64.25	0	0
	trauma 3	0	0	0	17.97	12.68	292.16	0	0	0	0	60.06	0	0
	trauma 4	0	0	0	103.7	8.96	838.16	0	5.1	0	0	102.21	0	0
	trauma 5	13.03	5.29	14.388	108.7	35.37	859.48	31.36	17.48	4.32	2.07	101.11	20.96	128.4
	trauma 6	0	0.51	2.047	13.7	50.26	296.72	0	15.27	6.67	0	78.01	0	0
	trauma 7	0	0	0	13.7	415.81	765	0	53.11	0	0	290.3	0	0
	trauma 8	8.66	0	8.049	91.925	110.99	365	22.16	18.29	0	0.157	88.09	19.57	59.7
	trauma 9	3.76	0	0	959.675	162.89	4217	228.43	186.88	0	0	564.25	15.54	1
	trauma 10	0	4.49	0	132.5	153.67	566.6	54.21	38.57	0	1.202	95.38	32.02	127.1
	trauma 11	5	0	1.944	36.975	33.35	377	9.9	4.57	0	0.189	51.54	0	13.4
	trauma 12	0	1	0	41.4	20.3	237	0	0	0.13	0	81.01	0	39.1
	trauma 13	0	0	0	393.575	154.32	1174.52	0	0	1.09	0	151.11	0	0
	trauma 14	0	0	0	369.55	79.85	605	0	10.15	0	0	112.3	0	0
	trauma 15	0	10.84	1.962	634	179.35	501.68	0	51.7	0	1.161	51.54	18.69	270.2
	trauma 16	0	0	0	416.575	89.45	1107.44	0	4.22	0	0	81.89	29.02	228
	trauma 17	1.37	4.18	0.862	50.225	0	477.64	22.66	10.21	2.54	0	48.74	0	99.1
	trauma 18	0	0	0	38.3	0	405	0	3.98	0	0.795	75.23	0.85	0
	trauma 19	2.84	15.309	13.811	441.125	96.92	3107.44	40.83	11.73	1.49	1.175	374.14	12.11	21.3
	trauma 20	0.94	1.9	0.784	0	64.92	6.22	0	1.38	0.78	0.111	123.56	0	172.1
	trauma 21	0	1.15	16.832	35.9	114.61	275.28	0	44.47	1.45	0	187.8	0.5	36.2
	control 1	0	0.04	0	0	35.4	0	0	0	0	0	27.89	0	0
	control 2	1.05	7.03	10.009	0	33.75	0.28	28.27	0	7.08	0.373	40.59	0	154.4
	control 3	0	2.73	16.424	0	26.53	0.04	25.63	0	4.7	0.096	53.99	0	19.7
	control 4	2.08	1.88	4.289	27.77	45.14	4.18	15.24	20.91	5.82	4.729	29.88	35.38	83.2
	control 5	0	0.26	0	0	31.46	0	0	0	0	0	24.28	0	0
	control 6	0	0.88	0.346	21.6	22.07	0.69	0	0.26	1.48	0.323	20.23	0	1.6
	control 7	0	1.02	10.12	14.42	39.94	2.26	15.8	7.21	9.49	0.511	54.58	29.22	14.9
	control 8	4.21	5.33	92.235	17.45	25.61	10.86	155.72	27.95	21.34	1.722	28.56	41.85	66.7
	control 9	0	4.61	3.683	0	15.87	0.01	0	0	9.03	0.393	23.44	0.75	14.7
	control 10	9.3	4.34	37.726	12.16	21.83	2.03	92.8	10.86	8.86	3.093	22.05	27.43	70.5

## Sheet: S1
	P-selectin (pg/ml)	sCD40L (pg/mL)
trauma 1	4174.7	2308.78		P-Selectin								sCD40L
trauma 2	7231.8	1371.86		Normality Test (Shapiro-Wilk):	Failed	(P < 0.050)						Normality Test (Shapiro-Wilk):	Failed	(P < 0.050)
trauma 3	996.9	1381.47
trauma 4	2987.7	1462.54
trauma 5	14.9	1008.71		Column B	Trauma							Column B	Trauma
trauma 6	3052.4	2968.52		vs.	vs.							vs.	vs.
trauma 7	2944.7	1730.48		Column A	Control							Column A	Control
trauma 8	2142.4	2703.15
trauma 9	6255.6	2505.25		Mann Whitney test								Mann Whitney test
trauma 10	3117	2067.43		P value	<0.0001							P value	<0.0001
trauma 11	115.7	920.59		Exact or approximate P value?	Exact							Exact or approximate P value?	Exact
trauma 12	2751.1	2308.78		P value summary	****							P value summary	****
trauma 13	6871.8	2674.45		Significantly different (P < 0.05)?	Yes							Significantly different (P < 0.05)?	Yes
trauma 14	1546.4	2536.72		One- or two-tailed P value?	Two-tailed							One- or two-tailed P value?	Two-tailed
trauma 15	7009.6	2505.25		Sum of ranks in column A,B	69.50 , 426.5							Sum of ranks in column A,B	64 , 432
trauma 16	11179.8	4255.64		Mann-Whitney U	14.5							Mann-Whitney U	9
trauma 17	2237.9	1833.25
trauma 18	5679.3	2092.87		Difference between medians								Difference between medians
trauma 19	13.6	1593.52		Median of column A	39.80, n=10							Median of column A	927.8, n=10
trauma 20	218.9	1551.76		Median of column B	2988, n=21							Median of column B	2067, n=21
trauma 21	3268	1788.8		Difference: Actual	2948							Difference: Actual	1140
control 1	0	977.77		Difference: Hodges-Lehmann	2941							Difference: Hodges-Lehmann	1160
control 2	30.2	925.81
control 3	147.3	929.82
control 4	0	509.45
control 5	52.9	357.4
control 6	193.9	419.77
control 7	115.7	910.13
control 8	49.4	1150.86
control 9	0	1284.53
control 10	0.1	1284.53

## Sheet: S2
		PT	aPTT	Fibrinogen	IL1b	IFNa	IFNg	TNFa	MCP1	Il6	IL8	IL10	!L12p70	Il17A	Il18	Il23	Il33
	trauma 1	15.8	33.4	3.25	0	4.03	0	0	70.77	216.24	51.85	48.79	23.21	0.58	87.1	0	117.7		PT VS IL6						PT vs TNFa						PT vs MCP-1						PT vs IL18
	trauma 2	18.1	41.6	2.12	0	0	0	0	177.16	365	0	7.89	0	0	64.25	0	0		R	Rsqr	Adj Rsqr	Standard Error of Estimate			R	Rsqr	Adj Rsqr	Standard Error of Estimate			R	Rsqr	Adj Rsqr	Standard Error of Estimate			R	Rsqr	Adj Rsqr	Standard Error of Estimate
	trauma 3	16.5	38	2.92	0	0	0	17.97	12.68	292.16	0	0	0	0	60.06	0	0
	trauma 4	20.6	40.6	1.37	0	0	0	103.7	8.96	838.16	0	5.1	0	0	102.21	0	0		0.6976	0.4867	0.469		661.977		0.6216	0.3864	0.3652		179.796		0.3992	0.1594	0.1304		77.8315		0.7633	0.5827	0.5683		75.5745
	trauma 5	14.1	40	2.33	13.03	5.29	14.388	108.7	35.37	859.48	31.36	17.48	4.32	2.07	101.11	20.96	128.4
	trauma 6	15.1	33	1.84	0	0.51	2.047	13.7	50.26	296.72	0	15.27	6.67	0	78.01	0	0			Coefficient	Std. Error	t	P			Coefficient	Std. Error	t	P			Coefficient	Std. Error	t	P			Coefficient	Std. Error	t	P
	trauma 7	18.5	43	3.11	0	0	0	13.7	415.81	765	0	53.11	0	0	290.3	0	0
	trauma 8	17.3	39.9	2.92	8.66	0	8.049	91.925	110.99	365	22.16	18.29	0	0.157	88.09	19.57	59.7		y0	-4425.37	956.412	-4.6271	<0.0001		y0	-972.618	259.765	-3.7442	0.0008		y0	-186.499	112.449	-1.6585	0.108		y0	-586.36	109.189	-5.3702	<0.0001
	trauma 9	23.5	71.6	0.1	3.76	0	0	959.675	162.89	4217	228.43	186.88	0	0	564.25	15.54	1		a	289.695	55.2465	5.2437	<0.0001		a	64.1203	15.0052	4.2732	0.0002		a	15.2314	6.4956	2.3449	0.0261		a	40.1357	6.3072	6.3635	<0.0001
	trauma 10	15.9	41.2	2.41	0	4.49	0	132.5	153.67	566.6	54.21	38.57	0	1.202	95.38	32.02	127.1
	trauma 11	15	32.1	2.41	5	0	1.944	36.975	33.35	377	9.9	4.57	0	0.189	51.54	0	13.4		aPTT VS IL6						aPTT vs TNFa						aPTT vs MCP-1						aPTT vs IL18
	trauma 12	16.2	42.2	4.05	0	1	0	41.4	20.3	237	0	0	0.13	0	81.01	0	39.1		R	Rsqr	Adj Rsqr	Standard Error of Estimate									R	Rsqr	Adj Rsqr	Standard Error of Estimate			R	Rsqr	Adj Rsqr	Standard Error of Estimate
	trauma 13	18	42.3	3.67	0	0	0	393.575	154.32	1174.52	0	0	1.09	0	151.11	0	0								R	Rsqr	Adj Rsqr	Standard Error of Estimate
	trauma 14	18.5	38.5	3.11	0	0	0	369.55	79.85	605	0	10.15	0	0	112.3	0	0		0.7913	0.6262	0.6133		564.911								0.4836	0.2338	0.2074		74.3044		0.8499	0.7223	0.7128		61.6451
	trauma 15	18.5	36.5	2.66	0	10.84	1.962	634	179.35	501.68	0	51.7	0	1.161	51.54	18.69	270.2								0.6555	0.4296	0.41		173.341
	trauma 16	17	32.5	2.06	0	0	0	416.575	89.45	1107.44	0	4.22	0	0	81.89	29.02	228			Coefficient	Std. Error	t	P									Coefficient	Std. Error	t	P			Coefficient	Std. Error	t	P
	trauma 17	18.1	36.2	2.5	1.37	4.18	0.862	50.225	0	477.64	22.66	10.21	2.54	0	48.74	0	99.1									Coefficient	Std. Error	t	P
	trauma 18	16.6	32.8	2.64	0	0	0	38.3	0	405	0	3.98	0	0.795	75.23	0.85	0		y0	-2088.7	392.062	-5.3275	<0.0001								y0	-73.0614	51.5691	-1.4168	0.1672		y0	-255.89	42.7832	-5.9811	<0.0001
	trauma 19	21.3	45.4	1.09	2.84	15.309	13.811	441.125	96.92	3107.44	40.83	11.73	1.49	1.175	374.14	12.11	21.3		a	73.9498	10.6099	6.9699	<0.0001		y0	-414.326	120.303	-3.444	0.0018		a	4.152	1.3956	2.9751	0.0059		a	10.0567	1.1578	8.6861	<0.0001
	trauma 20	19.4	38.4	3.18	0.94	1.9	0.784	0	64.92	6.22	0	1.38	0.78	0.111	123.56	0	172.1								a	15.2165	3.2556	4.6739	<0.0001
	trauma 21	20.7	46.8	1.86	0	1.15	16.832	35.9	114.61	275.28	0	44.47	1.45	0	187.8	0.5	36.2		Fibrinogen VS IL6												fibrinogen vs MCP-1						Fibrinogen vs IL18
	control 1	17.2	28.8	3.64	0	0.04	0	0	35.4	0	0	0	0	0	27.89	0	0		R	Rsqr	Adj Rsqr	Standard Error of Estimate			Fibrinogen vs TNFa						R	Rsqr	Adj Rsqr	Standard Error of Estimate			R	Rsqr	Adj Rsqr	Standard Error of Estimate
	control 2	16.1	27.9	3.29	1.05	7.03	10.009	0	33.75	0.28	28.27	0	7.08	0.373	40.59	0	154.4								R	Rsqr	Adj Rsqr	Standard Error of Estimate
	control 3	14.3	27.1	4.44	0	2.73	16.424	0	26.53	0.04	25.63	0	4.7	0.096	53.99	0	19.7		0.6436	0.4142	0.394		707.186								0.2331	0.0543	0.0217		82.5524		0.5945	0.3535	0.3312		94.0678
	control 4	15.8	21.3	6.21	2.08	1.88	4.289	27.77	45.14	4.18	15.24	20.91	5.82	4.729	29.88	35.38	83.2								0.4911	0.2412	0.215		199.937
	control 5	15.3	28.2	4.32	0	0.26	0	0	31.46	0	0	0	0	0	24.28	0	0			Coefficient	Std. Error	t	P									Coefficient	Std. Error	t	P			Coefficient	Std. Error	t	P
	control 6	16.3	24.6	3.92	0	0.88	0.346	21.6	22.07	0.69	0	0.26	1.48	0.323	20.23	0	1.6									Coefficient	Std. Error	t	P
	control 7	16.5	24.7	3.05	0	1.02	10.12	14.42	39.94	2.26	15.8	7.21	9.49	0.511	54.58	29.22	14.9		y0	1952.36	334.563	5.8355	<0.0001								y0	121.766	39.0548	3.1178	0.0041		y0	267.005	44.5026	5.9998	<0.0001
	control 8	15.4	29.4	3.11	4.21	5.33	92.235	17.45	25.61	10.86	155.72	27.95	21.34	1.722	28.56	41.85	66.7		a	-468.432	103.45	-4.5281	<0.0001		y0	394.485	94.5885	4.1705	0.0003		a	-15.5849	12.0761	-1.2906	0.2071		a	-54.7931	13.7606	-3.9819	0.0004
	control 9	16.1	26.1	3.19	0	4.61	3.683	0	15.87	0.01	0	0	9.03	0.393	23.44	0.75	14.7								a	-88.7994	29.2476	-3.0361	0.005
	control 10	14.8	22.4	5.98	9.3	4.34	37.726	12.16	21.83	2.03	92.8	10.86	8.86	3.093	22.05	27.43	70.5

## Sheet: Fig 2A TGA
	TGA
	time (minutes)	trauma 1	trauma 2	trauma 3	trauma 4	trauma 5	trauma 6	trauma 7	trauma 8	trauma 9	trauma 10	trauma 11	trauma 12	trauma 13	trauma 14	trauma 15	trauma 16	trauma 17	trauma 18	trauma 19	trauma 20	trauma 21	control 1	control 2	control 3	control 4	control 5	control 6	control 7	control 8	control 9	control 10
	0.0958	0.8	4.3	1.4	2.4	0.3	3.9	0.8	0	0	1.6	0	0	0	0	0	0	3	0	4.3	0	9.8	26.3	61.1	17.3	0	0	17.2	0	0	0	3.3
	0.1962	0.8	4.3	1.4	2.4	0.3	3.9	0.8	0	0	1.6	0	0	0	0	0	0	3	0	4.3	0	9.8	26.3	61.1	17.3	0	0	17.2	0	0	0	3.3
	0.2965	0.8	4.2	1.4	2.5	0.3	3.8	0.8	0	0	1.6	0	0	0	0	0	0	2.9	0	4.2	0	9.8	26.4	66.6	17.5	0.1	0	18	0	0	1.2	3.1
	0.3968	0.8	4.1	1.4	2.5	0.3	3.6	0.9	0	0	1.5	0	0	0	0	0	0	2.8	0	4.1	0	9.8	26.6	75.8	17.9	1.5	0	19.3	0	0	5.4	2.8
	0.4971	0.9	4	1.4	2.5	0.4	3.2	0.9	0	0	1.4	0	0	0	0	0	0	2.6	0	4	0	9.7	26.9	88.5	18.5	3.3	0	21.1	0	0	5.1	2.4
	0.5975	1	3.9	1.5	2.5	0.5	2.9	1	0	0	1.2	0	0	0	0	0	0	2.3	0	3.9	0	9.7	27.4	104.5	19.4	4.9	2.4	23.6	0	0	5.2	1.9
	0.6978	1.1	3.7	1.5	2.5	0.5	2.4	1.2	0	0	1.1	0	0	0	0	0	0.1	2	0	3.7	0	9.6	28.2	123.6	20.7	11.1	16.9	26.7	0	0	2.4	1.3
	0.7981	1.3	3.6	1.6	2.6	0.6	2	1.3	0	0	0.9	0	0	0	0	0	0.3	1.7	0	3.6	0	9.5	29.3	145.6	22.4	27.9	33.9	30.5	0	0	4.9	0.7
	0.8984	1.5	3.4	1.6	2.6	0.7	1.5	1.4	0	0	0.8	0	0	0	0	0	0.5	1.3	0	3.4	0	9.4	30.9	170.2	24.5	33.2	56.7	35.1	0	0	5.4	0.2
	0.9988	1.7	3.3	1.7	2.7	0.9	1.1	1.6	0	0	0.6	0	0	0	0	0	0.7	0.9	0	3.3	0	9.2	33.1	197.2	27.4	47.3	83.6	40.8	0	5.4	16.1	0
	1.0991	1.9	3.2	1.9	2.9	1	0.8	1.7	0.1	0	0.4	0	0	0	0	0.3	1	0.6	0	3.2	0.1	9.1	35.8	231.3	30.9	56.2	113.3	48.3	0	14.1	24.3	0
	1.1994	2.2	3.2	2	3	1.1	0.6	1.9	0.3	0	0.3	0	0	0	0	0.7	1.4	0.2	0	3.2	0.4	9	39.3	267.2	35.2	62.4	145.8	57	0	24.3	36	0
	1.2997	2.5	3.2	2.2	3.2	1.2	0.6	2	0.3	0	0.1	0	0	0	0.3	1.2	1.8	0	0.2	3.2	0.7	8.8	44.5	304.3	40.6	77.2	180.6	66.8	0.1	36.1	51.8	0
	1.4001	2.8	3.4	2.4	3.5	1.3	0.8	2.1	0.4	0	0	0	0	0	0.6	1.7	2.4	0	0.5	3.4	1	8.7	50.7	342.1	48	98.1	221.3	77.7	3.5	51.9	72.1	0
	1.5004	3.2	3.8	2.7	3.9	1.4	1.3	2.2	0.5	0	0	0	0.1	0.2	1	2.4	3	0	0.8	3.8	1.3	8.6	58.1	380	54.1	114.6	266.7	89.7	7.8	70.3	80.4	0.6
	1.6007	3.6	4.3	3	4.5	1.5	2.2	2.3	0.6	0	0	0	0.3	0.4	1.4	3.2	3.7	0	1	4.3	1.7	8.6	66.6	417.2	66.7	120.4	313.4	102.7	13.1	90.8	90.7	2
	1.701	4.1	5.1	3.4	5.1	1.6	3.6	2.4	0.7	0.1	0	0	0.5	0.7	1.8	4	4.5	0.1	1.3	5.1	2.1	8.6	76.3	453.3	77.7	142.2	360.5	116.8	19.5	113.3	113.1	4
	1.8014	4.6	6.1	3.8	6	1.7	5.5	2.4	0.8	0.3	0	0.3	0.8	0.9	2.2	5	5.5	0.7	1.7	6.1	2.5	8.7	87.2	487.5	90.1	158.6	407.3	131.7	27.1	137.8	137.6	6.6
	1.9017	5.2	7.5	4.3	7.1	1.7	8.1	2.5	0.9	0.5	0	0.7	1.2	1.2	2.6	6.2	6.6	1.5	2	7.5	2.9	8.9	99.3	519.2	103.6	200.6	453	147.3	35.9	163.8	163.6	10.1
	2.002	5.8	9.3	4.8	8.5	1.7	11.4	2.5	1.1	0.7	0	1.1	1.5	1.6	3.1	7.4	7.8	2.8	2.4	9.3	3.4	9.2	112.4	547.9	118.2	197.2	496.9	163.6	47.5	191.3	194.5	14.4
	2.1023	6.5	11.5	5.4	10.2	1.8	15.5	2.5	1.3	0.9	0	1.7	2	1.9	3.6	8.8	9.2	4.6	2.8	11.5	3.9	9.7	126.7	573	133.9	213.8	538.3	180.3	61.4	224.3	224	19.7
	2.2027	7.3	14.2	6.2	12.2	1.8	20.5	2.6	1.5	1.2	0.2	2.5	2.5	2.3	4.2	10.3	10.7	6.8	3.3	14.2	4.5	10.4	141.8	594.2	150.3	231.4	576.4	197.6	76.9	259	262.6	26.1
	2.303	8.1	17.5	7	14.6	1.8	26.5	2.7	1.7	1.4	0.5	3.3	3	2.7	4.8	12	12.4	9.7	3.8	17.5	5.2	11.2	157.7	611.2	167.4	242.5	610.9	218	93.9	293.9	295.5	33.6
	2.4033	9.1	21.4	8	17.5	1.7	33.6	2.8	2	1.7	0.8	4.3	3.6	3.2	5.5	13.9	14.3	13.2	4.3	21.4	5.9	12.3	174.2	624	185	278.8	641.1	238.4	112.4	328.5	322	42.9
	2.5036	10.1	25.9	9.1	20.9	1.7	42.4	3.1	2.5	1.9	1.2	5.5	4.2	3.7	6.2	15.9	16.4	17.5	4.8	25.9	6.7	13.6	191.1	632.3	204.1	298.7	666.8	258.5	132.2	362.1	365.6	54.9
	2.604	11.3	31.2	10.3	24.9	1.7	53.8	3.4	2.9	2.1	1.6	6.8	4.9	4.2	7	18.1	18.7	22.7	5.4	31.2	7.7	15.2	210.4	636.3	225.4	316.8	687.6	278.3	153.2	394.2	393.6	68.4
	2.7043	12.7	37.2	11.8	29.4	1.7	66.7	3.9	3.6	2.4	2.1	8.4	5.7	4.7	7.9	20.5	21.2	28.7	6.1	37.2	8.7	17.1	230.6	636	246.5	332.1	703.6	297.6	175.3	424.2	423.6	83.3
	2.8046	14.3	45	13.5	34.6	1.8	81.1	4.5	4.3	2.6	2.7	10.1	6.5	5.3	9	23.1	23.9	35.7	6.8	45	9.9	19.4	250.6	631.8	267.2	381.1	714.5	316.1	198.5	451.7	451.1	99.8
	2.9049	16.2	54.3	15.4	40.8	1.9	97.1	5.4	5.2	2.8	3.4	11.9	7.4	6	10.1	26	26.9	44.5	7.6	54.3	11.1	21.9	270	623.9	287.3	396.3	720.5	333.8	226.4	476.2	476.5	117.7
	3.0053	18.3	64.6	17.6	48.8	2.1	114.5	6.5	6.2	3.1	4.2	14	8.3	6.6	11.4	29	30.1	55.4	8.4	64.6	12.5	24.9	288.6	612.7	306.5	394.2	721.5	350.4	254.6	497.4	483.1	137
	3.1056	20.7	75.9	20.1	57.6	2.4	133.4	7.9	7.4	3.3	5	16.3	9.4	7.3	12.8	32.4	33.6	67.5	9.3	75.9	14.1	28.1	306.3	598.6	324.8	417.7	718	365.9	283	515.1	491.4	157.4
	3.2059	23.5	88.2	23	67.3	2.9	153.7	9.6	8.8	3.5	5.8	18.7	10.4	8.1	14.5	36	37.3	80.9	10.3	88.2	15.8	31.7	322.7	581.9	341.9	427.6	710	380.2	311.2	529.1	499.1	179
	3.3062	26.6	101.6	26.3	77.9	3.4	175.4	11.7	10.4	3.7	6.8	21.4	11.6	8.9	16.3	39.9	41.8	95.4	11.4	101.6	17.6	35.7	337.9	563.1	357.8	446.6	697.9	393.1	338.9	539.4	510.6	202.5
	3.4065	30.2	115.9	30	89.4	4.2	198.8	14.1	12.2	4	7.8	24.2	12.8	9.8	18.3	45	47.1	111.1	12.6	115.9	19.7	40.1	351.6	542.7	372.4	452.2	682.1	404.7	365.7	545.8	545	230
	3.5069	34.3	131.1	34.1	101.6	5.2	227.5	17.1	14.2	4.2	8.8	27.3	14.2	10.7	20.5	50.3	52.7	127.8	13.9	131.1	21.8	45.6	363.8	521.1	385.6	466.9	663.1	414.9	391.3	548.6	547.8	258
	3.6072	39	147.1	38.7	114.7	6.4	257.6	20.5	16.5	4.5	10	30.5	15.6	11.7	23	56.1	58.8	145.3	15.3	147.1	24.2	51.4	374.5	498.8	397.3	474.3	641.2	423.7	415.4	547.7	546.9	286.1
	3.7075	45.3	163.9	44.8	128.4	7.8	288.8	24.4	18.9	4.7	11.1	33.9	17.1	12.8	25.7	62.1	65.2	163.7	16.9	163.9	26.8	57.6	383.5	476	407.6	478.2	617	431.2	437.6	543.4	542.6	314.1
	3.8078	52.3	181.2	51.7	142.9	9.6	321	28.8	21.6	5	12.4	37.5	18.7	13.9	28.8	68.6	71.9	182.6	18.5	181.2	29.6	63.9	391	453.3	416.4	483.8	591.1	437.4	457.6	535.8	535	341.7
	3.9082	60.1	199.4	59.3	157.9	11.7	353.8	33.7	24.5	5.4	13.7	41.7	20.4	15.2	32.1	75.3	79.1	203	20.3	199.4	32.6	70.5	396.9	430.8	423.8	484.9	563.8	442.3	475.2	525.4	547.8	368.3
	4.0085	68.7	220.6	67.6	173.6	14.1	386.9	39.1	27.7	5.7	15	46.6	22.2	16.5	35.8	82.4	86.5	226.3	22.2	220.6	35.9	77.2	401.4	408.8	429.8	486.5	535.7	445.9	490.1	512.3	546.9	393.9
	4.1088	78	242	76.6	189.6	16.9	419.9	46.4	31.1	6.1	16.5	51.7	24.2	18	40	89.7	94.3	249.7	24.3	242	39.5	84	404.4	387.6	434.5	488.1	507.3	448.5	502.4	496.9	542.6	418.1
	4.2091	88.2	263.1	86.3	208	20	452.5	54.2	34.7	6.5	18	57.1	26.2	19.5	45.3	97.4	102.4	272.9	26.6	263.1	44.1	90.9	406.2	367.2	437.9	489.7	478.9	450	511.8	479.6	535	440.6
	4.3095	99.1	283.9	96.8	227.8	23.5	484.2	62.7	38.6	6.9	19.6	62.7	28.5	21.2	51.1	105.2	110.7	295.6	29	283.9	49	97.8	406.7	347.8	440.2	489.2	450.8	450.5	518.3	460.7	524.7	461.2
	4.4098	110.7	304.2	108.1	247.8	27.3	514.5	71.8	43.5	7.4	21.3	68.6	30.9	23	57.4	113.3	119.2	317.8	31.5	304.2	54.3	104.6	406.1	329.6	441.5	489.3	423.5	450.1	522	440.7	511.6	479.8
	4.5101	123.1	323.7	120.1	267.7	31.5	543.1	81.4	48.9	7.9	23.1	74.7	33.4	25	64.1	121.6	127.8	339	34.2	323.7	60	111.4	404.5	312.5	441.8	483.6	397.1	448.8	522.9	419.9	496.2	496.2
	4.6104	136.2	342.3	132.7	287.4	36	569.6	91.5	54.5	8.5	25.1	81.1	36.2	27.1	71.3	130	136.5	359	37	342.3	66	118	402	296.6	441.2	478.4	371.9	446.8	521.2	398.7	478.9	510.3
	4.7108	150	359.8	146	306.5	41.1	593.6	102.2	60.6	9.1	27.1	87.7	39.1	29.3	79	138.4	145.2	377.7	40.2	359.8	72.3	124.5	398.8	281.9	439.9	478.1	347.9	444.2	516.9	377.3	460.1	522
	4.8111	164.4	376.2	159.7	324.8	47.3	614.8	113.2	66.9	9.7	29.4	94.5	42.8	31.6	87.2	146.8	153.8	394.7	44	376.2	79	130.7	394.8	268.3	437.9	474.7	325.5	440.9	510.3	356.1	440.1	531.2
	4.9114	179.3	391.2	173.8	342.1	53.8	633	124.6	73.7	10.4	31.8	101.5	46.8	34.1	95.8	155.2	162.3	409.9	47.9	391.2	86	136.8	390.3	255.8	435.3	471.3	304.5	437.1	501.5	335.2	419.3	537.9
	5.0117	194.7	404.7	188.2	358.2	60.5	648.1	136.3	80.8	11.1	34.4	108.7	51.1	36.8	104.9	163.4	170.6	423.2	52.1	404.7	93.3	142.5	385.2	244.4	432.1	470.9	285.1	432.8	490.8	315	398.1	542.2
	5.1121	213.1	416.6	204	372.9	67.4	660	148.3	88.2	11.9	37.3	116	55.6	39.6	114.4	171.5	178.5	434.4	56.4	416.6	100.8	148	379.8	233.9	428.5	466	267.3	428.1	478.3	295.5	376.8	544
	5.2124	232.1	426.8	221.2	386.1	74.5	668.5	160.3	96	12.6	40.5	123.3	60.4	43.1	124.3	179.3	186.2	443.5	60.8	426.8	108.6	153.2	374	224.3	424.5	463.8	251	423.1	464.4	276.9	355.6	543.4
	5.3127	251.1	435.1	238.2	397.5	81.6	673.9	172.4	104.2	13.5	44.4	130.7	65.5	46.8	134.6	186.8	193.4	450.3	65.4	435.1	116.6	158.1	367.9	215.5	420.2	457.6	236.2	417.7	449.3	259.3	334.7	540.7
	5.413	270.1	441.5	254.8	407.3	88.9	676.1	184.5	112.6	14.3	48.5	138.1	70.8	50.7	145.1	194	201	455	70.1	441.5	124.7	162.7	361.7	207.5	415.5	455.1	222.8	412	433.2	242.8	314.6	535.8
	5.5134	288.6	445.8	270.9	415.2	96.1	675.3	196.4	121.4	15.2	52.8	145.5	76.5	54.6	155.9	201.7	208.5	457.5	74.9	445.8	132.9	167	355.2	200	410.6	450.2	210.7	406	416.3	227.4	295.1	529.1
	5.6137	306.7	448.2	286.3	421.3	103.3	671.9	210.3	130.4	16.1	57.4	152.9	82.4	58.7	166.7	209.3	215.5	458	79.9	448.2	141.2	171	348.7	193.6	405.5	443	199.8	399.9	399	213.2	276.5	520.5
	5.714	323.9	448.6	300.9	425.7	110.5	665.8	223.8	139.7	17	62.2	160.1	88.6	63	177.7	216.4	221.8	456.3	84.9	448.6	149.5	174.6	342	188.2	400.1	440.3	191.1	393.5	381.5	200.1	258.9	510.4
	5.8143	340.2	447	314.6	428.3	117.6	657.6	236.8	149.1	18	67.1	167.2	95.1	67.3	188.6	223	227.4	452.8	90.1	447	157.8	178	335.3	183.1	394.6	423.1	183.7	387	364	189.3	242.5	498.9
	5.9147	355.3	443.5	327.3	429.4	124.6	647.3	249.3	158.6	18.9	72.2	174.1	101.9	71.7	200.1	229	232.3	447.4	95.3	443.5	165.9	181.1	328.5	178.3	388.9	416.7	177	380.3	346.6	180.1	227.1	486.3
	6.015	369.1	438.3	338.9	429.1	131.4	635.2	261.2	168.1	19.9	77.5	180.9	108.9	76.1	212.9	234.4	236.5	440.3	100.5	438.3	173.9	183.8	321.7	173.8	383	409.6	171	373.5	329.5	171.7	212.9	472.6
	6.1153	381.5	431.4	349.4	427.4	138.1	621.7	272.4	177.5	20.8	82.8	187.4	116.1	80.7	225.4	239.2	239.9	431.8	105.8	431.4	181.7	186.3	314.9	169.4	377	402.5	165.5	366.6	313	164.1	199.8	458.1
	6.2156	392.5	423.2	358.7	424.5	144.7	606.9	282.8	186.8	21.8	88.2	193.6	123.5	85.3	237.6	243.4	242.6	421.8	111.2	423.2	189.2	188.6	308.1	165.2	370.8	395.3	160.5	359.6	297	157.1	189	442.9
	6.316	401.9	413.6	366.9	420.6	151.2	591.1	292.5	195.9	22.8	93.7	200.2	131.1	89.9	249.3	247	244.5	410.8	116.5	413.6	196.5	190.5	301.4	161.2	364.6	388	155.9	352.5	281.6	150.9	179.8	427.2
	6.4163	409.8	403.1	374	415.8	157.4	574.5	301.3	206.3	23.8	99.2	206.9	138.9	94.5	260.5	250	245.7	398.7	121.9	403.1	204.8	192.2	294.6	157.2	358.2	380.5	151.6	345.4	267	145.2	171.5	411.3
	6.5166	416.2	391.7	379.9	410.3	163.5	557.4	309.2	216.3	24.8	104.7	213.3	146.7	99.2	271.1	252.5	246.2	386	127.2	391.7	212.7	193.7	287.9	153.2	351.8	373.1	147.5	338.2	253.2	140	163.9	395.2
	6.6169	421.1	379.7	384.8	404.1	169.5	539.9	316.2	225.9	25.7	110.1	219.3	154.6	103.9	281.1	254.4	245.9	372.6	132.5	379.7	220.2	194.9	281.2	149.3	345.3	365.8	143.6	330.9	240.2	135.2	156.9	379.1
	6.7173	424.6	367.3	388.6	397.5	175.2	522.2	322.3	234.9	26.7	115.5	224.9	162.6	108.5	290.4	255.7	245	358.9	137.7	367.3	227.3	195.8	274.5	145.5	338.7	358.2	139.9	323.6	228	130.8	150.7	363.2
	6.8176	426.6	354.6	391.4	390.4	180.8	504.5	327.5	243.3	27.7	120.7	230.1	170.5	113.2	298.9	256.6	243.3	344.9	142.8	354.6	234.1	196.6	267.9	141.7	332.1	350.7	136.2	316.2	216.7	126.8	145	347.5
	6.9179	427.5	341.9	393.3	383.1	186.1	486.9	331.8	251.1	28.7	125.8	235	178.3	117.8	306.5	257	241	330.9	147.8	341.9	240.4	197.2	261.4	137.9	325.5	347.6	132.7	308.9	206.1	123.1	139.8	332.2
	7.0182	427.1	329.3	394.4	375.5	191.2	469.4	335.3	258.2	29.7	130.8	239.6	186	122.3	313.4	256.9	238.1	317	152.6	329.3	246.3	197.5	254.9	134.1	318.8	345.5	129.1	301.5	196.3	119.5	135	317.4
	7.1186	425.7	317	394.6	367.6	196	452.2	337.9	264.6	30.7	135.6	243.7	193.6	126.8	319.5	256.4	234.6	303.2	157.4	317	251.8	197.6	248.5	130.3	312.1	342.5	125.7	294.1	188.7	116.2	130.6	303.1
	7.2189	423.2	304.9	394.1	359.7	201.4	435.4	339.7	270.3	31.7	140.3	247.6	201.7	131.3	324.7	255.5	230.5	289.8	161.9	304.9	257	197.4	242.1	126.6	305.4	337.6	122.2	286.7	181.6	113	126.6	289.3
	7.3192	419.9	293.2	392.9	351.7	206.5	418.9	340.7	275.2	32.8	144.7	251	210.1	135.6	329.2	254.2	226	276.7	166.3	293.2	261.8	196.9	235.9	122.9	298.6	329.7	118.7	279.3	175.1	110	122.9	276.2
	7.4195	415.7	281.9	391.1	343.5	211.2	403	341.1	279.3	33.8	149	254.2	218.1	139.9	332.8	252.6	221	264.1	170.4	281.9	266.2	196.2	229.7	119.2	291.9	322.1	115.3	272	169	107	119.3	263.7
	7.5199	410.8	271.1	388.6	335.3	215.5	387.5	340.8	282.8	34.9	153.1	257.1	225.8	144.1	335.7	250.6	215.6	252	174.4	271.1	270.2	195.4	223.6	115.6	285.1	314	111.9	264.8	163.3	104.1	116	251.9
	7.6202	405.2	260.8	385.6	327.1	219.5	372.6	339.8	285.4	36	156.9	259.6	233	148.2	337.8	248.4	209.9	240.4	178.1	260.8	274	194.5	217.7	112.1	278.3	306.2	108.5	257.6	158	101.3	112.8	240.7
	7.7205	399	250.9	382	318.9	223	358.3	338.4	287.4	37.1	160.6	261.9	239.8	152.2	339.3	245.9	204	229.4	181.6	250.9	277.3	193.3	211.9	108.6	271.5	298.2	105.2	250.4	153.1	98.5	109.8	230.1
	7.8208	392.2	241.5	377.9	310.6	226.2	344.5	336.4	288.7	38.2	164	263.8	246.1	156.1	340	243.1	197.8	218.9	184.8	241.5	280.4	191.9	206.1	105.2	264.7	290.5	101.9	243.4	148.5	95.8	106.9	220.2
	7.9212	384.9	232.6	373.4	302.3	228.9	331.4	333.9	289.3	39.4	167.2	265.5	251.9	159.9	340	240.1	192.3	209	187.8	232.6	283.1	190.4	200.5	101.9	257.9	282.9	98.7	236.5	144.1	93.1	104	210.9
	8.0215	377.1	224	368.3	294.1	231.2	318.8	331	289.3	40.8	170.2	266.9	257.3	163.5	339.5	236.9	186.9	199.6	190.5	224	285.5	188.8	195.3	98.7	251.2	275	95.6	229.7	139.9	90.4	101.2	202.2
	8.1218	368.8	215.9	362.9	285.9	233.1	306.8	327.6	288.7	42.2	173	268	262.2	167	338.3	233.4	181.5	191.6	192.9	215.9	287.6	187	190.8	95.5	244.5	267.5	92.5	223.1	135.9	87.8	98.4	194.3
	8.2221	360.1	208.1	357	277.7	234.7	295.3	323.9	287.5	43.7	175.6	268.9	266.6	170.4	336.4	229.8	176.1	184.5	195.1	208.1	289.4	185	186.4	92.6	237.8	260.2	89.6	216.7	132.1	85.1	95.7	187.8
	8.3225	351.1	200.6	350.6	269.6	235.8	284.3	319.9	285.8	45.1	178	269.4	270.6	173.6	334.1	226	170.8	177.8	197.1	200.6	290.8	183	182.1	89.7	231.3	252.8	86.8	210.4	128.4	82.4	93	181.7
	8.4228	341.7	193.9	344	261.6	236.5	273.9	315.6	283.5	46.6	180.1	269.7	274.1	176.8	331.1	222	165.5	171.4	199.1	193.9	292	180.8	177.9	86.9	224.9	245.9	84.1	204.4	124.8	79.8	90.3	175.8
	8.5231	332	188	336.9	253.7	236.8	263.9	311	280.8	48.1	182.1	269.7	277.1	179.8	327.7	217.8	160.3	165.4	200.7	188	292.8	178.5	173.8	84.3	218.6	240	81.5	198.5	121.3	77.1	87.7	170.3
	8.6234	322.1	182.4	329.5	246	236.8	254.4	306.1	277.7	49.6	183.8	269.5	279.8	182.8	323.7	213.5	155.2	159.6	202.1	182.4	293.3	176.1	169.8	81.8	212.5	236.8	79.1	193.3	118	74.5	85	165
	8.7238	312	177	321.8	238.3	236.5	245.3	300.9	274.1	51	185.3	268.9	282	185.6	319.2	209	150.2	154	203.2	177	293.4	173.7	166	79.5	206.6	226.2	76.8	188.7	114.6	71.8	82.3	159.8
	8.8241	301.8	171.7	313.9	230.8	235.9	236.7	295.6	270.1	52.5	186.6	268.1	283.9	188.3	314.2	204.4	145.4	148.6	204	171.7	293.3	171.2	162.2	77.3	200.9	221.1	74.6	184.2	111.4	69.2	79.7	154.9
	8.9244	291.5	166.6	305.7	223.4	234.9	228.4	290	265.8	54	187.7	267.1	285.4	191	308.8	199.7	140.7	143.5	204.6	166.6	292.8	168.6	158.4	75.2	195.6	221.1	72.5	179.8	108.2	66.5	77	150.1
	9.0247	281.2	161.7	297.2	216.1	233.7	220.4	284.2	261.2	55.4	188.6	265.8	286.6	193.5	303	195.1	136.2	138.5	204.9	161.7	292	166	154.8	73.3	191.2	212.1	70.6	175.5	105.1	63.9	74.4	145.4
	9.1251	270.9	156.9	288.7	209	232.3	212.8	278.3	256.3	56.8	189.3	264.3	287.5	195.9	296.7	190.9	131.8	133.6	205.1	156.9	290.8	163.3	151.2	71.5	187	208.7	68.8	171.4	102.1	61.3	71.7	140.8
	9.2254	260.8	152.3	280	202.1	230.7	205.5	272.2	251.1	58.2	189.8	262.5	288	198.7	290.1	186.7	127.7	128.9	205	152.3	289.3	160.6	147.7	69.8	183	189.5	67.1	167.3	99.2	58.6	69.1	136.3
	9.3257	250.8	147.8	271.2	195.5	228.8	198.5	265.9	245.8	59.6	190	260.5	288.2	201.3	283.2	182.4	123.7	124.3	204.8	147.8	287.5	157.9	144.3	68.2	179.2	185.7	65.5	163.4	96.3	56	66.4	131.9
	9.426	241	143.4	262.5	190	226.7	192.4	259.6	240.2	60.9	190	258.3	288.1	203.8	276.1	178.1	119.8	119.9	204.3	143.4	285.3	155.2	140.9	66.7	175.5	182.1	64.1	159.6	93.4	53.5	63.8	127.5
	9.5264	231.3	139.1	253.8	184.6	224.5	186.9	253.1	234.4	62.3	189.8	255.9	287.7	206.1	268.7	173.8	116.1	115.6	203.7	139.1	282.8	152.4	137.6	65.3	172	178.6	62.6	155.9	90.7	50.9	61.2	123.3
	9.6267	222	134.9	245.2	179.4	222	181.6	246.6	228.5	63.5	189.4	253.3	287	208.3	261.2	169.5	112.6	111.5	203	134.9	280	149.7	134.3	64.1	168.6	175.2	61.3	152.2	88	48.4	58.5	119.1
	9.727	212.9	130.9	236.8	174.4	219.4	176.4	240.1	222.5	64.8	188.8	250.5	285.9	210.2	253.6	165.2	109.2	107.4	202	130.9	276.9	146.9	131.2	62.9	165.3	171.9	60	148.7	85.4	46	55.9	115.1
	9.8273	204.1	126.9	228.5	169.5	216.7	171.5	233.5	216.4	66	188	247.5	284.5	212	245.9	161	106	103.6	200.9	126.9	273.5	144.1	128	61.8	162.1	168.4	58.8	145.2	82.9	43.7	53.4	111.1
	9.9277	195.7	123.1	220.3	164.8	213.8	166.7	226.9	210.3	67.2	187	244.4	282.8	213.5	238.3	156.8	102.9	99.9	199.7	123.1	269.9	141.4	125	60.7	159	165.1	57.6	141.9	80.4	41.4	50.8	107.3
	10.028	188.8	119.4	212.4	160.3	210.8	162	220.3	204.1	68.4	185.8	241.1	280.7	214.8	230.7	152.7	100	96.3	198.3	119.4	265.9	138.6	122	59.7	156	161.8	56.4	138.6	78.1	39.2	48.3	103.7
	10.1283	182.3	115.8	204.8	156	207.7	157.5	213.7	197.9	69.5	184.4	237.7	278.3	215.8	223.1	148.7	97.2	92.9	196.8	115.8	261.7	135.8	119.1	58.8	152.9	158.6	55.3	135.5	75.8	37.5	45.9	100.1
	10.2286	176	112.3	197.3	151.9	204.4	153.1	207.2	192.5	70.6	182.8	234.2	275.5	216.6	215.7	144.9	94.5	89.6	195.3	112.3	257.3	133.1	116.2	57.9	149.9	155.3	54.1	132.5	73.7	35.9	43.6	96.7
	10.329	169.9	108.8	191.1	148	201	148.9	200.7	187.4	71.7	181.1	230.6	272.3	217.2	208.5	141.1	91.9	86.5	193.7	108.8	252.6	130.4	113.5	57	146.9	152	53	129.5	71.6	34.4	41.3	93.4
	10.4293	164.2	105.5	185.2	144.2	197.5	144.8	194.7	182.3	72.8	179.2	226.9	268.8	217.5	201.4	137.4	89.4	83.6	191.9	105.5	247.8	127.7	110.9	56.2	144	148.7	51.9	126.7	69.6	33	39.1	90.2
	10.5296	158.7	102.3	179.6	140.7	194.3	140.8	189.4	177.3	73.8	177.2	223.1	265	217.6	194.8	133.8	87.1	80.8	190.1	102.3	242.8	125	108.3	55.3	141	145.5	50.7	124	67.7	31.7	37.4	87.2
	10.6299	153.5	99.2	174.2	137.3	191.2	136.9	184.2	172.3	74.8	175	219.2	260.9	217.5	189.3	130.4	84.8	78.2	188	99.2	237.7	122.4	105.9	54.5	138	142.2	49.6	121.4	65.9	30.6	35.8	84.2
	10.7303	148.4	96.1	168.9	134.1	188	133.2	179.2	167.4	75.8	172.8	215.2	256.5	217.2	183.9	127	82.6	75.7	185.9	96.1	232.5	119.8	103.6	53.7	135	139	48.5	118.9	64.2	29.6	34.4	81.4
	10.8306	143.6	93.2	163.9	131	184.7	129.5	174.2	162.6	76.8	170.5	211.3	251.9	216.8	178.7	123.7	80.4	73.3	183.5	93.2	227.2	117.3	101.3	52.9	132.1	135.8	47.4	116.5	62.6	28.8	33	78.7
	10.9309	139	90.3	159	128	181.4	126.1	169.3	157.9	77.7	168	207.2	247.1	216.2	173.7	120.5	78.4	71	181	90.3	221.8	114.9	99.2	52.1	129.1	132.5	46.3	114.2	61.1	28.1	31.7	76.2
	11.0312	134.6	87.6	154.3	125.2	178	122.7	164.6	153.3	78.6	165.6	203.1	242.1	215.4	168.9	117.5	76.4	68.9	178.4	87.6	216.5	112.5	97.2	51.3	126.2	129.4	45.2	112	59.7	27.5	30.6	73.7
	11.1316	130.4	84.9	149.8	122.5	174.6	119.5	160	148.8	79.5	163.1	199	236.9	214.5	164.3	114.4	74.6	66.9	175.7	84.9	211.1	110.2	95.3	50.5	123.3	126.3	44.1	109.9	58.4	27.1	29.6	71.3
	11.2319	126.4	82.4	145.4	119.8	171.2	116.4	155.5	144.3	80.3	160.6	195.1	231.7	213.5	159.9	111.5	72.7	65	172.8	82.4	205.8	108	93.4	49.8	120.3	123.2	43.1	107.8	57.1	26.8	28.8	69
	11.3322	122.4	79.9	141.2	117.3	167.7	113.4	151.2	140	81.2	158	191.7	226.4	212.4	155.6	108.6	71	63.2	169.8	79.9	200.5	105.8	91.7	49	117.5	120.2	42	105.9	55.9	26.7	28.1	66.9
	11.4325	118.7	77.5	137.2	114.8	164.2	110.5	147	135.7	82	155.5	188.2	221	211.1	151.4	105.8	69.3	61.5	166.7	77.5	195.4	103.7	90	48.2	114.6	117.2	41.1	104	54.7	26.7	27.5	64.8
	11.5329	115	75.2	133.3	112.4	160.7	107.8	142.9	131.6	82.8	153	184.8	215.5	209.8	147.4	103.1	67.6	59.8	163.6	75.2	191	101.7	88.4	47.4	111.8	114.4	40.1	102.1	53.6	26.8	27.1	62.8
	11.6332	111.5	72.9	129.5	110	157.2	105.1	138.9	127.6	83.5	150.6	181.3	210	208.3	143.4	100.4	66	58.2	160.4	72.9	186.7	99.8	86.9	46.6	109.1	111.6	39.2	100.3	52.6	27.1	26.8	60.8
	11.7335	108	70.8	125.9	107.7	153.6	102.6	135.1	123.7	84.3	148.2	177.9	204.5	206.7	139.6	97.7	64.4	56.6	157.3	70.8	182.5	97.9	85.4	45.8	106.4	109	38.5	98.6	51.6	27.4	26.7	59
	11.8338	104.7	68.7	122.4	105.4	150.1	100.2	131.3	119.9	85	145.8	174.5	199	204.9	135.8	95.2	62.9	55.2	154.1	68.7	178.4	96	84	45	103.8	106.3	37.9	96.8	50.6	27.8	26.7	57.3
	11.9342	101.4	66.7	119.1	103.2	146.5	97.9	127.7	116.2	85.7	143.5	171.1	193.9	203.1	132.2	92.6	61.5	53.7	150.9	66.7	174.4	94.3	82.6	44.2	101.3	103.8	37.2	95.1	49.6	28.2	26.8	55.7
	12.0345	98.2	64.8	115.8	101	143	95.7	124.3	112.7	86.5	141.3	167.8	189.2	201	128.5	90.2	60	52.3	147.8	64.8	170.4	92.6	81.3	43.4	98.9	101.4	36.6	93.5	48.7	28.8	27.1	54.1
	12.1348	95.2	62.9	112.7	98.9	139.4	93.7	120.9	109.3	87.1	139	164.5	184.6	198.9	125	87.8	58.6	50.9	144.7	62.9	166.5	90.9	80	42.6	96.5	99	36	91.8	47.8	29.3	27.4	52.7
	12.2351	92.2	61.1	109.7	96.8	135.8	91.7	117.6	106.1	87.8	136.9	161.2	179.9	196.6	121.5	85.6	57.3	49.6	141.7	61.1	162.7	89.4	78.7	41.9	94.2	96.8	35.5	90.2	46.9	29.9	27.8	51.3
	12.3355	89.2	59.4	106.9	94.7	132.2	89.8	114.4	102.9	88.5	134.7	158	175.3	194.4	118.1	83.4	56	48.3	138.7	59.4	159	87.8	77.4	41.1	92	94.7	35	88.6	46	30.5	28.2	50.1
	12.4358	86.4	57.7	104.1	92.8	128.5	87.9	111.4	100	89.2	132.6	154.8	170.7	192.2	114.7	81.2	54.7	47	135.9	57.7	155.4	86.3	76.2	40.4	89.9	92.8	34.5	87	45.1	31.1	28.8	48.9
	12.5361	83.6	56.1	101.4	90.8	124.8	86.2	108.4	97.1	89.8	130.4	151.7	166.1	189.9	111.5	79.2	53.5	45.7	133.1	56.1	151.9	84.9	74.9	39.7	87.9	90.9	34.1	85.4	44.2	31.6	29.3	47.8
	12.6364	80.9	54.5	98.9	89	121	84.5	105.5	94.3	90.5	128.3	148.7	161.5	187.5	108.3	77.2	52.2	44.5	130.4	54.5	148.4	83.5	73.7	39	86	89	33.7	83.8	43.3	32.1	29.9	46.8
	12.7368	78.3	53	96.4	87.2	117.1	82.8	102.7	91.7	91.1	126.1	145.7	157	184.9	105.3	75.4	51.1	43.3	127.7	53	145	82.1	72.5	38.4	84.2	87.3	33.2	82.2	42.4	32.6	30.5	45.8
	12.8371	75.8	51.5	94.1	85.4	113.2	81.2	100	89.2	91.7	123.9	142.8	152.6	182.2	102.3	73.6	49.9	42.1	125.2	51.5	141.6	80.8	71.3	37.9	82.5	85.6	32.9	80.6	41.6	33	31.1	45
	12.9374	73.3	50.1	91.8	83.7	109.2	79.6	97.4	86.7	92.3	121.7	139.9	148.2	179.5	99.5	71.9	48.8	41	122.7	50.1	138.3	79.5	70	37.3	80.8	84.1	32.5	78.9	40.7	33.3	31.6	44.2
	13.0377	70.9	48.7	89.6	82.1	105.1	78.1	94.9	84.4	92.9	119.4	137.1	144	176.7	96.7	70.2	47.7	39.9	120.3	48.7	135.1	78.3	68.8	36.8	79.2	82.5	32.1	77.3	39.8	33.6	32.1	43.4
	13.138	68.6	47.3	87.5	80.5	101	76.6	92.4	82.1	93.5	117.1	134.4	139.9	173.8	94.1	68.7	46.6	38.9	118	47.3	131.9	77.1	67.6	36.3	77.7	81	31.8	75.6	39	33.8	32.6	42.7
	13.2384	66.3	46	85.5	79	96.8	75.1	90	79.9	94	114.8	131.7	135.8	170.9	91.5	67.2	45.6	38.1	115.7	46	128.7	76	66.4	35.8	76.3	79.5	31.4	73.9	38.3	33.8	33	42
	13.3387	64.1	44.8	83.5	77.6	92.6	73.6	87.7	77.8	94.5	112.5	129.1	132	167.9	89.1	65.8	44.6	37.3	113.5	44.8	125.6	74.9	65.1	35.3	74.9	78.1	31.1	72.2	37.6	33.9	33.3	41.4
	13.439	62	43.6	81.6	76.1	88.3	72.1	85.5	75.7	95	110.1	126.5	128.2	164.9	86.8	64.4	43.5	36.5	111.3	43.6	122.6	73.8	63.9	34.9	73.5	76.8	30.7	70.5	37	33.8	33.6	40.8
	13.5393	60	42.4	79.7	74.8	84.1	70.6	83.3	73.7	95.5	107.8	124.1	124.6	161.9	84.6	63.1	42.5	35.7	109.2	42.4	119.6	72.8	62.7	34.4	72.2	75.4	30.4	68.8	36.3	33.6	33.8	40.2
	13.6397	58	41.2	77.9	73.5	80	69.2	81.2	71.8	95.9	105.4	121.7	121.2	158.9	82.5	61.8	41.6	35	107.1	41.2	116.6	71.9	61.4	34	70.9	74	30	67.1	35.6	33.4	33.8	39.6
	13.74	56.1	40.1	76.1	72.2	75.9	67.7	79.2	69.9	96.3	103.1	119.3	117.8	155.9	80.5	60.6	40.6	34.3	105	40.1	113.6	71	60.2	33.6	69.7	72.7	29.7	65.4	35	33.1	33.9	39.1
	13.8403	54.3	39.1	74.4	71	71.9	66.3	77.2	68	96.6	100.8	117	114.7	153	78.6	59.4	39.6	33.7	102.9	39.1	110.7	70.1	58.9	33.2	68.4	71.4	29.4	63.7	34.4	32.8	33.8	38.6
	13.9406	52.5	38.3	72.8	69.8	68.1	64.9	75.3	66.2	96.9	98.6	114.7	111.6	150.1	76.8	58.2	38.8	33.1	100.8	38.3	107.8	69.2	57.7	32.8	67.2	70.1	29	62	33.7	32.4	33.6	38.1
	14.041	50.8	37.5	71.1	68.7	64.5	63.4	73.5	64.4	97.2	96.4	112.5	108.7	147.2	75	57.1	38	32.5	98.7	37.5	104.9	68.4	56.5	32.5	66	68.9	28.7	60.4	33.1	32	33.4	37.6
	14.1413	49.2	36.7	69.5	67.6	61.1	62	71.8	62.7	97.4	94.3	110.3	106	144.4	73.3	56	37.2	32	96.7	36.7	102	67.6	55.2	32.2	64.8	67.5	28.4	58.8	32.6	31.5	33.1	37.1
	14.2416	47.7	36	67.9	66.5	58	60.7	70.1	61.1	97.6	92.3	108.2	103.4	141.7	71.7	54.8	36.5	31.4	94.7	36	99.2	66.8	54	31.9	63.6	66.2	28.1	57.2	32	31	32.8	36.5
	14.3419	46.2	35.3	66.4	65.5	55.1	59.3	68.4	59.5	97.7	90.3	106.1	100.8	139	70.1	53.7	35.8	31	92.6	35.3	96.5	66.1	52.8	31.6	62.5	65	27.8	55.7	31.5	30.5	32.4	35.9
	14.4423	44.8	34.6	64.9	64.5	52.6	58	66.8	57.9	97.8	88.5	104	98.4	136.3	68.6	52.6	35	30.5	90.6	34.6	93.7	65.4	51.6	31.3	61.3	63.7	27.5	54.3	30.9	30	32	35.4
	14.5426	43.4	34	63.4	63.5	50.3	56.7	65.3	56.4	97.9	86.7	102	96.1	133.7	67.1	51.5	34.3	30	88.6	34	91	64.6	50.5	31.1	60.1	62.5	27.2	52.9	30.5	29.6	31.5	34.8
	14.6429	42.1	33.4	62	62.5	48.4	55.4	63.8	55	97.9	85.1	99.9	93.8	131.2	65.6	50.5	33.7	29.6	86.6	33.4	88.3	63.9	49.4	30.9	59	61.1	26.9	51.5	30	29.1	31	34.1
	14.7432	40.8	32.9	60.6	61.6	46.8	54.2	62.4	53.6	97.9	83.5	98	91.6	128.6	64.2	49.4	33	29.2	84.7	32.9	85.7	63.2	48.3	30.7	57.8	59.9	26.6	50.3	29.5	28.6	30.5	33.5
	14.8436	39.7	32.4	59.2	60.6	45.4	53	61	52.2	97.8	82	96	89.4	126.2	62.8	48.3	32.4	28.8	82.8	32.4	83.1	62.5	47.2	30.5	56.7	58.7	26.3	49.1	29.1	28.2	30	32.8
	14.9439	38.7	31.9	57.8	59.7	44.4	51.9	59.6	50.9	97.8	80.6	94	87.3	123.7	61.5	47.3	31.8	28.4	80.9	31.9	80.6	61.8	46.2	30.3	55.5	57.4	26.1	48	28.7	27.8	29.6	32.2
	15.0442	37.8	31.5	56.5	58.9	43.6	50.8	58.3	49.7	97.7	79.3	92.1	85.2	121.3	60.2	46.3	31.3	28	79.1	31.5	78.1	61.1	45.3	30.2	54.4	56.2	25.8	47	28.3	27.5	29.1	31.5
	15.1445	36.9	31.1	55.2	58	43	49.8	57	48.5	97.7	78	90.2	83.1	118.8	58.9	45.3	30.8	27.6	77.3	31.1	75.7	60.4	44.4	30	53.3	55	25.6	46	28	27.2	28.6	30.8
	15.2449	36.1	30.7	54	57.2	42.7	48.8	55.7	47.3	97.6	76.8	88.3	81.1	116.4	57.6	44.3	30.3	27.3	75.5	30.7	73.4	59.7	43.6	29.9	52.1	53.8	25.4	45.2	27.7	26.9	28.2	30.2
	15.3452	35.4	30.4	52.8	56.3	42.5	47.9	54.5	46.3	97.5	75.6	86.4	79	114	56.4	43.3	29.8	26.9	73.9	30.4	71.1	58.9	42.8	29.8	51	52.6	25.2	44.4	27.4	26.7	27.8	29.5
	15.4455	34.6	30	51.7	55.5	42.5	47	53.2	45.2	97.4	74.5	84.6	77	111.6	55.2	42.4	29.4	26.5	72.2	30	69	58.2	42.1	29.7	49.9	51.3	25	43.6	27.1	26.5	27.5	28.8
	15.5458	33.9	29.7	50.6	54.7	42.6	46.2	52	44.2	97.3	73.3	82.8	75	109.2	54.1	41.5	29	26.2	70.7	29.7	66.9	57.4	41.5	29.5	48.8	50.2	24.9	43	26.9	26.4	27.2	28.1
	15.6462	33.3	29.4	49.6	54	42.8	45.4	50.8	43.3	97.2	72.2	81	72.9	106.8	53	40.7	28.6	25.8	69.2	29.4	64.8	56.7	40.9	29.4	47.7	49	24.7	42.4	26.6	26.3	26.9	27.5
	15.7465	32.7	29.1	48.7	53.2	43.1	44.6	49.6	42.3	97.1	71.1	79.3	70.9	104.4	52	39.9	28.3	25.5	67.7	29.1	62.9	55.9	40.4	29.2	46.6	47.8	24.6	41.8	26.4	26.2	26.7	26.8
	15.8468	32	28.9	47.7	52.5	43.4	43.9	48.5	41.4	97	69.9	77.6	68.9	102	51	39.1	28	25.1	66.3	28.9	61.1	55.2	40	29.1	45.6	46.7	24.5	41.3	26.3	26.2	26.5	26.2
	15.9471	31.5	28.6	46.9	51.8	43.7	43.2	47.3	40.6	97	68.7	75.9	67	99.6	50.1	38.5	27.6	24.8	65	28.6	59.3	54.4	39.6	28.9	44.5	45.5	24.3	40.8	26.1	26.1	26.4	25.6
	16.0475	30.9	28.3	46.1	51.1	44	42.5	46.1	39.8	96.9	67.5	74.3	65.1	97.3	49.2	37.9	27.3	24.4	63.8	28.3	57.7	53.7	39.3	28.7	43.4	44.4	24.2	40.4	26	26.1	26.3	24.9
	16.1478	30.4	28	45.3	50.5	44.3	41.8	44.9	39	96.8	66.2	72.7	63.2	94.9	48.4	37.4	27	24.1	62.6	28	56.2	53	39.1	28.5	42.4	43.3	24.1	40	25.9	26.1	26.2	24.3
	16.2481	29.8	27.7	44.6	49.9	44.4	41.1	43.8	38.3	96.7	65	71.2	61.3	92.6	47.6	36.9	26.8	23.8	61.4	27.7	54.7	52.3	38.9	28.3	41.3	42.4	24	39.6	25.8	26.2	26.2	23.8
	16.3484	29.3	27.4	43.9	49.3	44.5	40.5	42.7	37.7	96.6	63.7	69.7	59.5	90.4	46.9	36.4	26.5	23.5	60.3	27.4	53.4	51.6	38.7	28	40.3	41.6	23.9	39.2	25.7	26.2	26.1	23.2
	16.4488	28.8	27.1	43.3	48.7	44.4	39.8	41.5	37.1	96.4	62.4	68.2	57.8	88.1	46.3	35.9	26.2	23.2	59.3	27.1	52.2	50.9	38.6	27.8	39.3	40.8	23.8	38.9	25.7	26.2	26.1	22.7
	16.5491	28.3	26.7	42.6	48.2	44.3	39.1	40.4	36.5	96.3	61	66.8	56.1	85.9	45.7	35.4	25.9	22.9	58.3	26.7	51	50.3	38.5	27.5	38.5	40	23.8	38.6	25.6	26.2	26.1	22.1
	16.6494	27.8	26.4	42.1	47.6	44	38.6	39.3	35.9	96.1	59.7	65.5	54.5	83.8	45.2	35	25.7	22.6	57.3	26.4	50	49.7	38.3	27.2	37.8	39.3	23.7	38.3	25.6	26.2	26.2	21.6
	16.7497	27.3	26	41.5	47.1	43.6	38	38.4	35.3	95.9	58.4	64.1	52.9	81.7	44.8	34.6	25.4	22.3	56.4	26	49	49.1	38.2	26.9	37	38.7	23.6	37.9	25.5	26.2	26.2	21.2
	16.8501	26.8	25.6	40.9	46.6	43.1	37.4	37.6	34.7	95.7	57.1	62.9	51.4	79.6	44.3	34.1	25.2	22.1	55.5	25.6	48.1	48.5	38.1	26.6	36.3	38.1	23.5	37.6	25.5	26.2	26.2	20.7
	16.9504	26.3	25.2	40.4	46.1	42.5	36.8	36.8	34.1	95.5	55.8	61.7	50	77.6	44	33.7	24.9	21.8	54.7	25.2	47.3	47.9	38	26.2	35.7	37.6	23.4	37.3	25.4	26.1	26.2	20.2
	17.0507	25.7	24.8	39.9	45.6	41.8	36.2	36	33.5	95.2	54.5	60.5	48.6	75.7	43.6	33.3	24.7	21.6	53.8	24.8	46.6	47.4	37.9	25.9	35.1	37	23.3	36.9	25.4	26.1	26.2	19.8
	17.151	25.2	24.3	39.4	45.1	41	35.6	35.2	32.9	95	53.3	59.3	47.3	73.9	43.4	32.9	24.5	21.4	53.1	24.3	45.9	46.9	37.7	25.6	34.6	36.7	23.2	36.5	25.3	26	26.2	19.3
	17.2514	24.6	23.9	38.9	44.6	40.1	35	34.5	32.4	94.7	52.1	58.2	46	72.1	43.1	32.5	24.3	21.2	52.3	23.9	45.2	46.5	37.6	25.3	34.1	36.2	23.1	36.2	25.2	25.9	26.2	18.9
	17.3517	24	23.4	38.5	44.1	39.1	34.4	33.8	31.8	94.3	50.9	57.1	44.8	70.3	42.9	32.1	24.1	21.1	51.6	23.4	44.6	46	37.4	25	33.6	35.9	23	35.8	25.1	25.7	26.1	18.4
	17.452	23.4	22.9	38.1	43.6	38.3	33.8	33.1	31.3	94	49.8	56.1	43.6	68.7	42.7	31.7	23.9	20.9	50.9	22.9	44	45.6	37.1	24.7	33.3	35.7	22.9	35.4	25	25.6	26.1	18
	17.5523	22.8	22.5	37.7	43	37.4	33.2	32.5	30.7	93.6	48.7	55	42.5	67	42.5	31.4	23.7	20.8	50.2	22.5	43.4	45.2	36.9	24.4	32.9	35.5	22.8	35.1	24.9	25.4	26	17.5
	17.6527	22.2	22	37.3	42.5	36.5	32.6	32	30.2	93.2	47.7	54	41.4	65.5	42.3	31	23.5	20.6	49.5	22	42.8	44.8	36.6	24.1	32.6	35.3	22.7	34.7	24.7	25.2	25.9	17
	17.753	21.5	21.5	36.9	41.9	35.6	32	31.4	29.7	92.8	46.7	53	40.4	63.9	42.1	30.5	23.3	20.5	48.9	21.5	42.2	44.5	36.3	23.8	32.4	35.1	22.5	34.3	24.6	25	25.7	16.4
	17.8533	20.9	21	36.5	41.2	34.7	31.4	31	29.2	92.3	45.8	52.1	39.4	62.4	41.9	30.1	23.1	20.4	48.3	21	41.6	44.1	35.9	23.6	32.2	35	22.4	34	24.4	24.8	25.6	15.9
	17.9536	20.3	20.6	36.1	40.6	33.7	30.8	30.5	28.7	91.8	44.9	51.1	38.5	61	41.7	29.7	23	20.3	47.7	20.6	41	43.8	35.6	23.4	32	34.9	22.2	33.6	24.2	24.6	25.4	15.2
	18.054	19.6	20.1	35.7	39.9	32.9	30.3	30.1	28.2	91.3	44.1	50.2	37.7	59.6	41.4	29.4	22.8	20.2	47.1	20.1	40.3	43.4	35.1	23.2	31.9	34.9	22.1	33.3	24	24.3	25.2	14.6
	18.1543	19	19.7	35.3	39.3	32	29.8	29.8	27.8	90.8	43.3	49.2	36.9	58.2	41.2	29	22.6	20.1	46.5	19.7	39.6	43.1	34.7	23	31.8	34.8	21.9	33	23.7	24.1	25	13.9
	18.2546	18.4	19.3	34.9	38.7	31.2	29.4	29.4	27.3	90.2	42.5	48.3	36.1	56.8	40.9	28.6	22.4	20	45.9	19.3	39	42.8	34.2	22.9	31.7	34.8	21.8	32.7	23.5	23.8	24.8	13.1
	18.3549	17.8	19	34.5	38.1	30.4	28.9	29.1	26.9	89.6	41.8	47.4	35.3	55.4	40.6	28.2	22.2	19.9	45.4	19	38.3	42.5	33.8	22.8	31.7	34.8	21.6	32.4	23.2	23.6	24.6	12.3
	18.4553	17.3	18.6	34.2	37.6	29.7	28.5	28.8	26.5	89	41.1	46.5	34.5	54.1	40.2	27.8	22	19.9	44.8	18.6	37.7	42.2	33.3	22.7	31.6	34.7	21.4	32.1	22.9	23.4	24.3	11.5
	18.5556	16.8	18.3	33.8	37	29.1	28.2	28.6	26.2	88.4	40.4	45.6	33.8	52.8	39.9	27.5	21.7	19.8	44.3	18.3	37	41.9	32.7	22.7	31.6	34.6	21.3	31.9	22.6	23.2	24.1	10.6
	18.6559	16.3	18	33.5	36.5	28.5	27.8	28.3	25.8	87.8	39.7	44.7	33	51.6	39.4	27.2	21.5	19.7	43.8	18	36.2	41.6	32.2	22.7	31.6	34.5	21.1	31.6	22.3	23	23.8	9.7
	18.7562	15.9	17.8	33.2	35.9	27.9	27.5	28	25.5	87.1	39.1	43.9	32.3	50.3	39	26.9	21.3	19.6	43.2	17.8	35.5	41.3	31.7	22.7	31.5	34.4	21	31.4	22	22.9	23.6	8.8
	18.8566	15.5	17.6	32.9	35.4	27.4	27.2	27.8	25.2	86.4	38.6	43.1	31.5	49.1	38.6	26.6	21	19.5	42.7	17.6	34.7	41	31.2	22.8	31.4	34.2	20.8	31.2	21.7	22.8	23.4	7.9
	18.9569	15.1	17.4	32.6	34.9	27	27	27.5	24.9	85.8	38.1	42.3	30.8	47.9	38.2	26.3	20.7	19.4	42.2	17.4	33.9	40.8	30.7	22.8	31.3	33.9	20.7	31	21.4	22.7	23.2	7
	19.0572	14.9	17.3	32.3	34.4	26.6	26.8	27.3	24.6	85.1	37.6	41.5	30.1	46.8	37.7	26.1	20.5	19.3	41.7	17.3	33.1	40.5	30.2	22.9	31.2	33.7	20.6	30.8	21.2	22.6	23	6.1
	19.1575	14.6	17.1	32.1	33.9	26.2	26.6	27	24.4	84.4	37.1	40.7	29.4	45.7	37.3	25.9	20.2	19.1	41.2	17.1	32.3	40.3	29.7	23	31	33.4	20.4	30.6	20.9	22.6	22.9	5.2
	19.2579	14.5	17.1	31.9	33.5	25.9	26.4	26.7	24.1	83.8	36.6	40	28.8	44.6	36.8	25.7	19.9	19	40.7	17.1	31.4	40	29.3	23.2	30.8	33.1	20.3	30.4	20.7	22.6	22.8	4.4
	19.3582	14.3	17	31.7	33.1	25.6	26.2	26.4	23.9	83.2	36.1	39.3	28.1	43.6	36.3	25.5	19.6	18.9	40.2	17	30.6	39.8	28.9	23.3	30.6	32.7	20.3	30.2	20.5	22.6	22.7	3.6
	19.4585	14.3	17	31.5	32.8	25.4	26.1	26.1	23.7	82.5	35.5	38.8	27.5	42.6	35.8	25.4	19.3	18.8	39.7	17	29.8	39.5	28.5	23.4	30.3	32.3	20.2	30	20.3	22.7	22.6	2.9
	19.5588	14.2	16.9	31.4	32.5	25.2	25.9	25.8	23.4	81.9	35	38.2	27	41.6	35.3	25.3	19	18.7	39.2	16.9	29	39.3	28.2	23.6	30	31.8	20.1	29.9	20.1	22.7	22.6	2.3
	19.6592	14.2	16.9	31.3	32.3	25	25.8	25.4	23.2	81.4	34.5	37.7	26.4	40.6	34.8	25.2	18.7	18.6	38.8	16.9	28.2	39.1	27.9	23.7	29.7	31.4	20.1	29.7	20	22.8	22.6	1.7
	19.7595	14.3	16.9	31.2	32.1	24.8	25.6	25.1	23	80.8	33.9	37.2	25.9	39.7	34.4	25.2	18.4	18.5	38.4	16.9	27.5	38.9	27.7	23.9	29.3	31	20	29.4	19.9	23	22.6	1.2
	19.8598	14.4	16.9	31.1	31.9	24.6	25.5	24.7	22.8	80.3	33.4	36.8	25.4	38.9	33.9	25.1	18.1	18.4	38	16.9	26.8	38.7	27.5	24	28.9	30.4	20	29.2	19.8	23.1	22.7	0.9
	19.9601	14.5	16.9	31.1	31.8	24.5	25.3	24.4	22.6	79.8	32.8	36.3	24.9	38.2	33.5	25.1	17.9	18.4	37.6	16.9	26.1	38.5	27.4	24.1	28.5	29.9	20	29	19.8	23.3	22.7	0.6
	20.0605	14.6	16.9	31	31.7	24.3	25.2	24	22.4	79.3	32.2	35.9	24.5	37.5	33.1	25.1	17.6	18.3	37.2	16.9	25.5	38.4	27.3	24.2	28.1	29.3	20	28.8	19.8	23.4	22.8	0.5
	20.1608	14.7	16.9	31	31.6	24.1	25	23.6	22.2	78.9	31.6	35.5	24	36.8	32.7	25.1	17.4	18.2	36.8	16.9	25	38.2	27.2	24.3	27.6	28.8	20	28.5	19.9	23.6	23	0.4
	20.2611	14.8	16.9	31	31.6	24	24.8	23.3	22	78.5	31.1	35.1	23.6	36.2	32.3	25.1	17.3	18.2	36.5	16.9	24.4	38	27.2	24.3	27.1	28.2	20	28.3	20	23.8	23.1	0.5
	20.3614	15	16.9	31	31.6	23.8	24.7	22.9	21.8	78.1	30.5	34.7	23.2	35.5	32	25.1	17.1	18.2	36.1	16.9	24	37.8	27.2	24.3	26.6	27.7	20	28	20.1	23.9	23.3	0.7
	20.4618	15.1	16.9	31	31.6	23.7	24.5	22.5	21.6	77.7	29.9	34.3	22.8	34.9	31.7	25.1	16.9	18.1	35.7	16.9	23.6	37.6	27.2	24.3	26.1	27.2	20	27.7	20.2	24.1	23.4	1
	20.5621	15.1	16.8	30.9	31.6	23.5	24.3	22.2	21.3	77.4	29.4	33.9	22.5	34.3	31.5	25.1	16.8	18.1	35.4	16.8	23.2	37.4	27.2	24.3	25.6	26.8	20	27.4	20.3	24.2	23.6	1.4
	20.6624	15.2	16.8	30.9	31.7	23.3	24.1	21.9	21.1	77	28.8	33.5	22.1	33.7	31.3	25.1	16.7	18.1	35.1	16.8	22.9	37.2	27.3	24.3	25.1	26.2	20	27.1	20.5	24.3	23.8	1.8
	20.7627	15.2	16.8	30.9	31.7	23.1	23.9	21.5	20.9	76.7	28.3	33.1	21.7	33.1	31.1	25.1	16.7	18.1	34.7	16.8	22.6	37	27.3	24.2	24.7	25.9	20	26.8	20.6	24.4	23.9	2.4
	20.8631	15.2	16.7	30.8	31.8	22.9	23.7	21.3	20.7	76.4	27.8	32.7	21.4	32.5	30.9	25.1	16.6	18.1	34.4	16.7	22.4	36.8	27.4	24.1	24.3	25.4	20	26.5	20.8	24.4	24.1	3
	20.9634	15.1	16.6	30.7	31.8	22.7	23.5	21	20.5	76.1	27.4	32.4	21	31.9	30.7	25	16.6	18.2	34.1	16.6	22.2	36.7	27.5	24	23.8	25.1	20	26.2	20.9	24.5	24.2	3.7
	21.0637	15	16.6	30.6	31.9	22.6	23.3	20.7	20.3	75.8	27	32	20.7	31.3	30.6	25	16.6	18.2	33.8	16.6	22.1	36.5	27.5	23.9	23.5	24.9	20	25.9	21	24.5	24.3	4.4
	21.164	14.8	16.5	30.5	31.9	22.4	23.1	20.5	20	75.5	26.6	31.7	20.4	30.8	30.5	25	16.5	18.2	33.6	16.5	22	36.3	27.6	23.7	23.1	24.7	20	25.5	21.1	24.5	24.4	5.2
	21.2644	14.6	16.4	30.3	31.9	22.2	22.9	20.3	19.8	75.2	26.2	31.3	20	30.2	30.4	24.9	16.5	18.2	33.3	16.4	21.9	36.1	27.7	23.5	22.8	24.5	20	25.2	21.2	24.4	24.4	6
	21.3647	14.4	16.3	30.2	31.9	22	22.7	20.2	19.7	74.9	25.9	31	19.7	29.6	30.3	24.8	16.5	18.3	33.1	16.3	21.9	35.9	27.7	23.4	22.6	24.2	19.9	24.9	21.2	24.3	24.5	6.8
	21.465	14.1	16.2	30	31.9	21.8	22.5	20	19.5	74.6	25.6	30.7	19.4	29.1	30.2	24.7	16.5	18.3	32.9	16.2	21.8	35.7	27.8	23.2	22.4	24.1	19.9	24.5	21.2	24.2	24.5	7.6
	21.5653	13.8	16.1	29.7	31.8	21.6	22.3	19.9	19.3	74.3	25.4	30.4	19.1	28.5	30.2	24.6	16.6	18.3	32.7	16.1	21.8	35.6	27.8	23	22.2	24.1	19.8	24.2	21.2	24.1	24.5	8.3
	21.6657	13.4	16	29.5	31.8	21.4	22.2	19.8	19.1	73.9	25.1	30.1	18.7	28	30.1	24.5	16.6	18.3	32.5	16	21.8	35.4	27.9	22.8	22	24.1	19.8	23.8	21.1	24	24.4	9.1
	21.766	13	15.9	29.2	31.7	21.2	22	19.7	19	73.6	25	29.9	18.4	27.5	30.1	24.4	16.6	18.3	32.3	15.9	21.8	35.2	27.9	22.6	21.9	24.1	19.7	23.5	21	23.9	24.3	9.8
	21.8663	12.6	15.8	29	31.5	21	21.9	19.7	18.8	73.2	24.8	29.6	18.2	27	30	24.2	16.5	18.3	32.2	15.8	21.9	35	27.9	22.5	21.9	24.1	19.6	23.1	20.8	23.7	24.2	10.4
	21.9666	12.2	15.7	28.7	31.4	20.8	21.7	19.6	18.7	72.8	24.7	29.4	17.9	26.5	29.9	24.1	16.5	18.3	32.1	15.7	21.9	34.8	27.9	22.3	21.9	24.2	19.6	22.8	20.6	23.6	24.1	11.1
	22.067	11.7	15.6	28.4	31.2	20.6	21.6	19.6	18.6	72.4	24.6	29.2	17.6	26	29.9	23.9	16.5	18.3	32	15.6	21.9	34.7	27.9	22.1	21.9	24.3	19.5	22.4	20.4	23.4	24	11.6
	22.1673	11.3	15.6	28	31	20.4	21.5	19.5	18.5	71.9	24.5	29	17.4	25.6	29.8	23.7	16.5	18.2	31.9	15.6	21.9	34.5	27.9	22	21.9	24.5	19.4	22.1	20.1	23.2	23.9	12.1
	22.2676	10.9	15.5	27.7	30.8	20.2	21.4	19.5	18.4	71.5	24.5	28.9	17.2	25.1	29.8	23.5	16.4	18.2	31.8	15.5	21.9	34.3	27.9	21.9	22	24.7	19.3	21.7	19.8	23.1	23.7	12.5
	22.3679	10.5	15.4	27.4	30.6	20	21.3	19.5	18.4	71	24.4	28.7	17	24.7	29.7	23.3	16.4	18.1	31.8	15.4	21.9	34.1	27.9	21.7	22.1	24.8	19.2	21.4	19.5	22.9	23.6	12.9
	22.4683	10.1	15.3	27.1	30.3	19.7	21.2	19.5	18.3	70.4	24.4	28.6	16.8	24.4	29.6	23.1	16.3	18	31.7	15.3	21.9	34	27.9	21.6	22.2	25	19.1	21	19.2	22.7	23.4	13.2
	22.5686	9.8	15.3	26.8	30.1	19.5	21	19.4	18.3	69.9	24.3	28.5	16.7	24	29.6	22.9	16.3	17.9	31.7	15.3	21.9	33.8	27.9	21.5	22.4	25.1	19	20.7	18.8	22.6	23.2	13.5
	22.6689	9.5	15.2	26.6	29.8	19.2	20.9	19.4	18.2	69.3	24.2	28.5	16.5	23.7	29.5	22.8	16.2	17.8	31.7	15.2	21.9	33.6	27.9	21.4	22.5	25.2	18.9	20.3	18.5	22.4	23.1	13.7
	22.7692	9.2	15.2	26.3	29.5	19	20.8	19.4	18.2	68.7	24.2	28.4	16.4	23.4	29.4	22.6	16.1	17.7	31.6	15.2	21.8	33.5	27.9	21.4	22.7	25.4	18.8	20	18.1	22.3	22.9	13.9
	22.8695	9	15.1	26.1	29.2	18.7	20.6	19.3	18.2	68.1	24.1	28.3	16.3	23.1	29.3	22.4	16.1	17.6	31.5	15.1	21.8	33.3	27.9	21.3	22.8	25.6	18.8	19.7	17.8	22.1	22.7	14
	22.9699	8.8	15.1	25.9	28.9	18.4	20.5	19.3	18.1	67.5	24	28.3	16.2	22.9	29.3	22.2	16	17.5	31.5	15.1	21.7	33.2	27.8	21.2	22.9	25.7	18.7	19.3	17.4	22	22.6	14.1
	23.0702	8.7	15.1	25.7	28.6	18.2	20.3	19.2	18.1	66.8	23.8	28.3	16.1	22.6	29.2	22.1	15.9	17.4	31.4	15.1	21.6	33	27.8	21.1	23.1	25.7	18.6	19	17.1	21.9	22.4	14.2
	23.1705	8.7	15	25.5	28.3	17.9	20.2	19.1	18.1	66.2	23.7	28.3	16.1	22.4	29.1	22	15.9	17.2	31.2	15	21.5	32.9	27.8	21	23.2	25.8	18.6	18.7	16.8	21.8	22.3	14.2
	23.2708	8.7	15	25.4	28.1	17.6	20	19	18.1	65.5	23.5	28.2	16	22.3	29	21.9	15.8	17.1	31.1	15	21.4	32.8	27.8	20.9	23.3	25.8	18.6	18.4	16.6	21.7	22.1	14.2
	23.3712	8.7	15	25.3	27.8	17.3	19.8	18.9	18	64.9	23.3	28.2	15.9	22.1	28.9	21.8	15.8	17	31	15	21.3	32.7	27.8	20.9	23.3	25.8	18.6	18.1	16.4	21.7	22	14.2
	23.4715	8.8	14.9	25.2	27.6	17	19.6	18.8	18	64.2	23	28.2	15.9	21.9	28.9	21.7	15.8	16.8	30.8	14.9	21.2	32.6	27.8	20.8	23.4	25.7	18.5	17.8	16.2	21.6	21.9	14.2
	23.5718	8.9	14.9	25.1	27.4	16.7	19.3	18.7	18	63.6	22.8	28.1	15.8	21.8	28.8	21.6	15.7	16.7	30.6	14.9	21	32.5	27.8	20.7	23.4	25.6	18.6	17.6	16.1	21.5	21.8	14.2
	23.6721	9.1	14.9	25.1	27.1	16.4	19.1	18.5	17.9	63	22.5	28.1	15.7	21.7	28.8	21.6	15.7	16.5	30.4	14.9	20.9	32.4	27.8	20.5	23.4	25.4	18.6	17.4	16	21.5	21.7	14.2
	23.7725	9.3	14.9	25	26.9	16.2	18.9	18.4	17.9	62.4	22.2	28	15.7	21.6	28.7	21.6	15.7	16.4	30.2	14.9	20.7	32.3	27.8	20.4	23.3	25.2	18.6	17.2	15.9	21.5	21.7	14.2
	23.8728	9.5	14.8	25.1	26.8	15.9	18.7	18.3	17.8	61.8	21.9	27.9	15.6	21.5	28.7	21.6	15.7	16.3	30	14.8	20.5	32.2	27.7	20.3	23.2	25	18.6	17	16	21.5	21.6	14.2
	23.9731	9.7	14.8	25.1	26.6	15.6	18.5	18.1	17.8	61.2	21.6	27.8	15.5	21.4	28.6	21.6	15.7	16.2	29.7	14.8	20.3	32.1	27.7	20.2	23.1	24.8	18.6	16.8	16	21.5	21.5	14.2
	24.0734	9.9	14.7	25.1	26.5	15.4	18.3	18	17.7	60.6	21.3	27.7	15.4	21.3	28.6	21.6	15.7	16	29.5	14.7	20.1	32.1	27.6	20	22.9	24.5	18.7	16.7	16.1	21.5	21.5	14.2
	24.1738	10.1	14.7	25.1	26.4	15.1	18.1	17.8	17.6	60	21	27.5	15.3	21.3	28.5	21.6	15.7	15.9	29.3	14.7	19.9	32	27.6	19.9	22.7	24.1	18.7	16.6	16.3	21.5	21.5	14.2
	24.2741	10.4	14.6	25.2	26.3	14.9	17.9	17.7	17.5	59.5	20.7	27.3	15.1	21.2	28.5	21.6	15.8	15.8	29	14.6	19.7	31.9	27.5	19.7	22.5	23.8	18.7	16.5	16.5	21.5	21.5	14.2
	24.3744	10.6	14.5	25.2	26.2	14.7	17.7	17.5	17.4	58.9	20.4	27.1	15	21.1	28.4	21.7	15.8	15.7	28.8	14.5	19.5	31.9	27.4	19.6	22.2	23.5	18.8	16.5	16.7	21.5	21.5	14.2
	24.4747	10.7	14.5	25.3	26.1	14.5	17.5	17.4	17.4	58.4	20.1	26.8	14.8	21	28.4	21.7	15.8	15.6	28.5	14.5	19.3	31.8	27.2	19.4	21.9	23	18.8	16.4	16.9	21.6	21.5	14.2
	24.5751	10.9	14.4	25.3	26.1	14.3	17.4	17.2	17.3	57.8	19.9	26.5	14.7	20.8	28.3	21.7	15.8	15.5	28.3	14.4	19.1	31.7	27.1	19.3	21.6	22.7	18.8	16.4	17.2	21.6	21.5	14.2
	24.6754	11	14.3	25.3	26	14.2	17.2	17.1	17.2	57.3	19.6	26.2	14.5	20.7	28.2	21.8	15.8	15.4	28.1	14.3	18.9	31.7	26.9	19.2	21.3	22.3	18.8	16.4	17.5	21.6	21.5	14.2
	24.7757	11.1	14.2	25.4	26	14	17.1	17	17.1	56.8	19.4	25.8	14.3	20.5	28.1	21.8	15.7	15.3	27.9	14.2	18.7	31.6	26.6	19	20.9	21.8	18.8	16.4	17.7	21.6	21.5	14.2
	24.876	11.1	14	25.4	26	13.9	17	16.9	17	56.3	19.2	25.4	14	20.4	28.1	21.8	15.7	15.3	27.7	14	18.4	31.6	26.4	18.9	20.6	21.5	18.7	16.4	18	21.7	21.6	14.1
	24.9764	11.1	13.9	25.4	26	13.8	16.9	16.8	16.8	55.7	19	25.1	13.8	20.2	27.9	21.8	15.7	15.2	27.5	13.9	18.2	31.6	26.1	18.8	20.2	21	18.7	16.4	18.2	21.7	21.6	14.1
	25.0767	11.1	13.8	25.4	26	13.7	16.9	16.7	16.7	55.2	18.8	24.6	13.6	19.9	27.8	21.8	15.6	15.2	27.4	13.8	18.1	31.5	25.8	18.6	19.8	20.7	18.6	16.5	18.4	21.7	21.6	14.1
	25.177	11.1	13.7	25.3	26	13.6	16.8	16.6	16.6	54.7	18.6	24.2	13.3	19.7	27.7	21.8	15.6	15.1	27.2	13.7	17.9	31.5	25.5	18.5	19.5	20.3	18.5	16.5	18.6	21.7	21.6	14
	25.2773	11	13.5	25.3	25.9	13.5	16.8	16.5	16.5	54.2	18.4	23.8	13.1	19.4	27.5	21.7	15.5	15.1	27.1	13.5	17.7	31.5	25.2	18.4	19.1	19.9	18.4	16.5	18.8	21.7	21.7	14
	25.3777	10.8	13.4	25.2	25.9	13.4	16.8	16.4	16.4	53.7	18.3	23.4	12.8	19.1	27.4	21.7	15.4	15.1	27	13.4	17.5	31.4	24.8	18.3	18.8	19.6	18.3	16.5	18.9	21.7	21.7	13.9
	25.478	10.7	13.2	25.2	25.9	13.4	16.8	16.3	16.3	53.3	18.2	23	12.6	18.8	27.2	21.6	15.3	15.1	26.9	13.2	17.3	31.4	24.5	18.3	18.4	19.3	18.2	16.5	19	21.7	21.7	13.8
	25.5783	10.5	13.1	25.1	25.9	13.3	16.8	16.3	16.2	52.8	18	22.6	12.3	18.4	27	21.5	15.1	15.1	26.8	13.1	17.2	31.4	24.1	18.2	18.1	18.9	18.1	16.4	19	21.7	21.7	13.7
	25.6786	10.3	12.9	25	25.9	13.3	16.8	16.2	16.1	52.3	17.9	22.2	12.1	18.1	26.8	21.4	15	15.2	26.8	12.9	17	31.3	23.7	18.1	17.8	18.6	17.9	16.4	19	21.7	21.7	13.5
	25.779	10.1	12.8	24.9	25.8	13.2	16.9	16.1	15.9	51.8	17.8	21.8	11.9	17.7	26.7	21.3	14.8	15.2	26.7	12.8	16.9	31.3	23.4	18.1	17.5	18.4	17.7	16.3	18.9	21.7	21.7	13.4
	25.8793	9.8	12.6	24.7	25.8	13.2	16.9	16	15.8	51.3	17.7	21.4	11.6	17.3	26.5	21.2	14.6	15.3	26.7	12.6	16.7	31.3	23	18.1	17.2	18.2	17.6	16.2	18.9	21.6	21.7	13.3
	25.9796	9.6	12.5	24.6	25.7	13.2	16.9	16	15.7	50.8	17.6	21.1	11.5	17	26.3	21.1	14.4	15.4	26.7	12.5	16.6	31.2	22.7	18.1	16.9	18	17.4	16.1	18.7	21.6	21.7	13.1
	26.0799	9.3	12.4	24.5	25.6	13.1	16.9	15.9	15.6	50.4	17.5	20.8	11.3	16.6	26.1	21	14.2	15.5	26.7	12.4	16.5	31.1	22.4	18.1	16.7	17.7	17.2	16	18.5	21.5	21.7	12.9
	26.1803	9	12.2	24.3	25.6	13.1	17	15.8	15.5	49.9	17.4	20.6	11.1	16.2	25.9	20.8	14	15.6	26.7	12.2	16.4	31.1	22.1	18.1	16.5	17.5	17.1	15.9	18.3	21.5	21.7	12.7
	26.2806	8.8	12.1	24.2	25.5	13	17	15.7	15.4	49.4	17.3	20.3	11	15.8	25.7	20.7	13.8	15.7	26.6	12.1	16.3	31	21.8	18.1	16.3	17.4	16.9	15.8	18.1	21.4	21.6	12.5
	26.3809	8.5	12	24	25.4	13	17	15.6	15.3	48.9	17.1	20.2	10.9	15.4	25.6	20.6	13.6	15.8	26.6	12	16.2	30.9	21.6	18.1	16.1	17.2	16.8	15.7	17.9	21.3	21.6	12.3
	26.4812	8.3	11.9	23.9	25.3	12.9	17	15.5	15.2	48.5	17	20	10.9	15	25.4	20.5	13.4	15.9	26.6	11.9	16.1	30.8	21.4	18.1	15.9	17.1	16.6	15.6	17.6	21.3	21.5	12.1
	26.5816	8.1	11.9	23.8	25.2	12.9	17	15.4	15.1	48	16.9	19.9	10.8	14.7	25.3	20.3	13.2	16	26.6	11.9	16	30.7	21.2	18.2	15.8	16.9	16.5	15.5	17.3	21.2	21.5	11.8
	26.6819	7.8	11.8	23.6	25.1	12.8	17	15.3	15	47.6	16.8	19.9	10.8	14.3	25.1	20.2	13	16.1	26.6	11.8	15.9	30.6	21.1	18.2	15.6	16.7	16.4	15.4	17	21.1	21.4	11.6
	26.7822	7.6	11.8	23.5	25	12.8	17	15.1	14.9	47.1	16.7	19.9	10.8	14	25	20.1	12.9	16.2	26.5	11.8	15.8	30.5	21	18.3	15.5	16.6	16.3	15.3	16.7	21	21.3	11.4
	26.8825	7.5	11.8	23.4	24.9	12.7	17	15	14.8	46.7	16.6	19.9	10.9	13.7	24.8	20	12.7	16.3	26.4	11.8	15.7	30.3	20.9	18.3	15.3	16.5	16.2	15.2	16.4	20.9	21.3	11.1
	26.9829	7.3	11.8	23.3	24.8	12.7	17	14.8	14.8	46.2	16.5	20	10.9	13.4	24.7	19.9	12.6	16.4	26.4	11.8	15.6	30.2	20.8	18.4	15.2	16.4	16.2	15.1	16.1	20.9	21.2	10.9
	27.0832	7.2	11.8	23.2	24.6	12.6	16.9	14.7	14.7	45.8	16.5	20.1	11	13.2	24.6	19.9	12.5	16.5	26.3	11.8	15.6	30.1	20.8	18.4	15.1	16.3	16.1	15.1	15.9	20.8	21.1	10.7
	27.1835	7	11.8	23.1	24.5	12.5	16.9	14.5	14.7	45.4	16.4	20.2	11.1	12.9	24.5	19.8	12.4	16.6	26.1	11.8	15.5	30	20.8	18.5	15	16.2	16.1	15	15.6	20.7	21	10.5
	27.2838	6.9	11.9	23.1	24.4	12.5	16.9	14.4	14.7	45	16.3	20.4	11.1	12.7	24.3	19.7	12.3	16.6	26	11.9	15.4	29.8	20.9	18.6	14.9	16.1	16.1	15	15.4	20.6	20.9	10.3
	27.3842	6.9	12	23	24.3	12.4	16.8	14.2	14.7	44.6	16.3	20.6	11.2	12.6	24.3	19.7	12.3	16.7	25.9	12	15.3	29.7	20.9	18.6	14.8	16.1	16	15.1	15.2	20.5	20.9	10.1
	27.4845	6.8	12.1	23	24.2	12.4	16.8	14.1	14.7	44.3	16.2	20.8	11.3	12.4	24.2	19.6	12.3	16.7	25.7	12.1	15.3	29.6	21	18.7	14.7	16	16.1	15.1	15	20.4	20.8	9.9
	27.5848	6.8	12.2	23	24.1	12.3	16.7	13.9	14.8	43.9	16.2	21	11.4	12.3	24.1	19.6	12.4	16.7	25.5	12.2	15.2	29.5	21.1	18.8	14.6	15.9	16.1	15.1	14.9	20.3	20.7	9.7
	27.6851	6.8	12.3	22.9	24	12.3	16.7	13.8	14.9	43.6	16.2	21.2	11.5	12.2	24	19.6	12.4	16.6	25.3	12.3	15.1	29.4	21.2	18.8	14.6	15.9	16.1	15.2	14.8	20.2	20.6	9.6
	27.7855	6.8	12.5	22.9	23.9	12.2	16.6	13.6	14.9	43.3	16.2	21.4	11.5	12.1	23.9	19.6	12.5	16.6	25.2	12.5	15	29.3	21.3	18.9	14.5	15.9	16.1	15.3	14.7	20.1	20.5	9.5
	27.8858	6.8	12.6	22.9	23.8	12.1	16.5	13.5	15	43	16.3	21.7	11.6	12.1	23.9	19.6	12.5	16.5	25	12.6	15	29.2	21.4	18.9	14.4	15.8	16.2	15.4	14.6	20	20.4	9.4
	27.9861	6.8	12.8	22.9	23.8	12.1	16.4	13.4	15.2	42.8	16.3	21.9	11.6	12.1	23.8	19.6	12.6	16.4	24.8	12.8	14.9	29.1	21.6	18.9	14.4	15.8	16.2	15.5	14.6	19.9	20.3	9.3
	28.0864	6.9	12.9	22.9	23.7	12	16.3	13.2	15.3	42.6	16.3	22.1	11.6	12	23.7	19.6	12.7	16.3	24.6	12.9	14.9	29.1	21.7	19	14.4	15.8	16.3	15.7	14.6	19.8	20.2	9.3
	28.1868	7	13.1	22.9	23.6	12	16.2	13.1	15.5	42.3	16.4	22.3	11.6	12	23.7	19.6	12.8	16.2	24.5	13.1	14.8	29	21.9	19	14.3	15.8	16.3	15.8	14.6	19.6	20.1	9.3
	28.2871	7	13.3	22.9	23.6	11.9	16.1	13	15.6	42.1	16.5	22.5	11.6	12.1	23.7	19.6	12.9	16.1	24.3	13.3	14.8	29	22	19	14.3	15.9	16.4	15.9	14.6	19.5	20	9.3
	28.3874	7.2	13.5	22.9	23.5	11.8	16	12.9	15.8	42	16.5	22.7	11.5	12.1	23.6	19.6	13	15.9	24.2	13.5	14.8	29	22.2	19	14.3	15.9	16.5	16	14.7	19.3	19.9	9.4
	28.4877	7.3	13.6	22.9	23.5	11.8	15.9	12.9	16	41.8	16.6	22.8	11.5	12.1	23.6	19.6	13.1	15.8	24	13.6	14.8	28.9	22.3	19	14.3	16	16.5	16.2	14.8	19.2	19.8	9.5
	28.5881	7.4	13.8	22.9	23.4	11.7	15.8	12.8	16.2	41.6	16.7	22.9	11.4	12.2	23.5	19.6	13.2	15.6	23.9	13.8	14.8	28.9	22.4	18.9	14.4	16	16.5	16.3	14.8	19	19.6	9.6
	28.6884	7.5	13.9	22.9	23.4	11.6	15.6	12.8	16.4	41.5	16.8	22.9	11.2	12.2	23.5	19.6	13.2	15.5	23.9	13.9	14.8	28.9	22.6	18.9	14.4	16.1	16.6	16.3	14.9	18.8	19.5	9.7
	28.7887	7.7	14	22.9	23.3	11.5	15.5	12.8	16.6	41.3	16.8	23	11.1	12.3	23.5	19.6	13.3	15.4	23.8	14	14.8	28.9	22.7	18.8	14.5	16.2	16.6	16.4	15	18.7	19.3	9.9
	28.889	7.8	14.2	22.8	23.3	11.4	15.4	12.8	16.8	41.2	16.9	23	10.9	12.3	23.5	19.6	13.3	15.2	23.7	14.2	14.8	28.9	22.9	18.8	14.5	16.3	16.6	16.4	15	18.5	19.2	10
	28.9894	8	14.3	22.8	23.3	11.3	15.2	12.8	16.9	41	16.9	22.9	10.7	12.4	23.5	19.6	13.3	15.1	23.7	14.3	14.9	28.9	23	18.7	14.6	16.4	16.6	16.4	15.1	18.3	19	10.2
	29.0897	8.2	14.3	22.7	23.2	11.2	15.1	12.9	17.1	40.9	16.9	22.9	10.5	12.4	23.5	19.5	13.3	15	23.7	14.3	14.9	28.9	23.1	18.6	14.7	16.5	16.5	16.4	15.2	18.1	18.8	10.4
	29.19	8.4	14.4	22.7	23.2	11.1	14.9	12.9	17.2	40.7	16.9	22.7	10.3	12.5	23.4	19.5	13.3	14.9	23.7	14.4	15	28.9	23.2	18.5	14.8	16.6	16.5	16.3	15.2	17.9	18.7	10.6
	29.2903	8.5	14.4	22.6	23.2	11.1	14.8	13	17.3	40.5	16.9	22.6	10.1	12.5	23.4	19.5	13.3	14.9	23.7	14.4	15	28.9	23.3	18.4	14.9	16.7	16.4	16.2	15.2	17.7	18.5	10.8
	29.3907	8.7	14.5	22.5	23.2	11	14.7	13.1	17.4	40.3	16.9	22.4	9.9	12.6	23.4	19.4	13.2	14.8	23.7	14.5	15.1	28.9	23.4	18.2	15	16.9	16.4	16	15.2	17.6	18.3	11
	29.491	8.9	14.4	22.5	23.2	10.9	14.5	13.2	17.4	40.1	16.8	22.2	9.7	12.6	23.5	19.4	13.2	14.8	23.8	14.4	15.2	28.8	23.5	18.1	15.1	17.1	16.3	15.8	15.2	17.4	18.1	11.2
	29.5913	9.1	14.4	22.4	23.2	10.8	14.4	13.3	17.4	39.8	16.7	22	9.4	12.7	23.5	19.3	13.1	14.7	23.8	14.4	15.3	28.8	23.5	17.9	15.2	17.2	16.1	15.6	15.2	17.3	17.9	11.4
	29.6916	9.2	14.4	22.3	23.2	10.7	14.3	13.4	17.4	39.6	16.5	21.7	9.2	12.7	23.5	19.3	13	14.7	23.9	14.4	15.3	28.7	23.6	17.8	15.3	17.3	16	15.4	15.2	17.1	17.7	11.6
	29.792	9.4	14.3	22.2	23.2	10.6	14.2	13.4	17.4	39.3	16.4	21.4	9	12.7	23.5	19.2	12.9	14.7	23.9	14.3	15.4	28.6	23.6	17.6	15.5	17.4	15.9	15.1	15.1	17	17.6	11.8
	29.8923	9.5	14.2	22.1	23.2	10.5	14.1	13.5	17.3	39	16.2	21.1	8.8	12.7	23.5	19.1	12.7	14.7	23.9	14.2	15.5	28.5	23.6	17.5	15.6	17.6	15.7	14.8	15	16.9	17.4	12
	29.9926	9.6	14.1	22.1	23.3	10.4	14.1	13.6	17.3	38.8	15.9	20.7	8.6	12.8	23.6	19	12.6	14.7	24	14.1	15.5	28.4	23.6	17.3	15.7	17.7	15.5	14.5	15	16.9	17.3	12.1
	30.0929	9.7	13.9	22	23.3	10.3	14	13.7	17.2	38.5	15.7	20.4	8.4	12.8	23.6	18.9	12.5	14.7	24	13.9	15.6	28.3	23.6	17.2	15.8	17.8	15.4	14.3	14.9	16.8	17.1	12.3
	30.1933	9.8	13.8	21.9	23.3	10.2	14	13.8	17	38.2	15.4	20	8.2	12.8	23.6	18.8	12.4	14.7	24	13.8	15.6	28.1	23.5	17	16	18	15.2	14	14.8	16.8	17	12.4
	30.2936	9.9	13.6	21.9	23.3	10.1	13.9	13.8	16.9	37.9	15.1	19.6	8.1	12.8	23.7	18.7	12.3	14.7	24.1	13.6	15.7	27.9	23.5	16.9	16.1	18.1	15	13.7	14.7	16.7	16.9	12.4
	30.3939	9.9	13.4	21.9	23.4	10.1	13.9	13.8	16.7	37.6	14.8	19.1	8	12.7	23.7	18.5	12.2	14.7	24.1	13.4	15.7	27.7	23.4	16.7	16.2	18.2	14.8	13.5	14.6	16.7	16.9	12.5
	30.4942	10	13.2	21.8	23.4	10	13.9	13.9	16.5	37.4	14.4	18.7	7.9	12.7	23.7	18.4	12	14.7	24.1	13.2	15.7	27.5	23.3	16.6	16.3	18.3	14.6	13.3	14.5	16.8	16.8	12.5
	30.5946	10	13	21.8	23.4	10	13.9	13.9	16.4	37.1	14.1	18.3	7.8	12.7	23.7	18.3	11.9	14.7	24.1	13	15.7	27.3	23.3	16.4	16.4	18.4	14.4	13.2	14.5	16.8	16.8	12.5
	30.6949	9.9	12.8	21.8	23.4	9.9	13.9	13.8	16.2	36.8	13.7	17.9	7.7	12.6	23.7	18.1	11.9	14.7	24	12.8	15.7	27.1	23.2	16.3	16.5	18.5	14.2	13.1	14.4	16.8	16.7	12.5
	30.7952	9.9	12.6	21.8	23.4	9.9	14	13.8	15.9	36.5	13.4	17.4	7.7	12.6	23.7	18	11.8	14.6	24	12.6	15.6	26.8	23.1	16.1	16.6	18.4	14	13.1	14.3	16.9	16.7	12.5
	30.8955	9.8	12.4	21.8	23.4	9.9	14	13.7	15.7	36.3	13.1	17	7.7	12.5	23.7	17.9	11.7	14.6	23.9	12.4	15.6	26.6	23	16	16.7	18.5	13.8	13.1	14.3	16.9	16.8	12.4
	30.9959	9.7	12.3	21.9	23.4	9.9	14	13.6	15.5	36	12.8	16.6	7.7	12.4	23.7	17.7	11.7	14.5	23.9	12.3	15.6	26.3	23	15.9	16.8	16.7	13.6	13.1	14.2	17	16.8	12.3

## Sheet: Fig 2A PGA
	PGA
	time (minutes)	trauma 1	trauma 2	trauma 3	trauma 4	trauma 5	trauma 6	trauma 7	trauma 8	trauma 9	trauma 10	trauma 11	trauma 12	trauma 13	trauma 14	trauma 15	trauma 16	trauma 17	trauma 18	trauma 19	trauma 20	trauma 21	control 1	control 2	control 3	control 4	control 5	control 6	control 7	control 8	control 9	control 10
	0.0958	2.5	3.9	2.4	0	1.2	3.6	2.8	1.3	47.9	2.9	1.7	1	2.7	2.1	0	0.1	1.3	4.6	1.3	3.2	0.8	1	12.5	0.8	0.8	9.2	13.4	0	0.1	1.5	0.6
	0.1962	2.5	3.9	2.4	0	1.2	3.6	2.8	1.3	47.9	2.9	1.7	1	2.7	2.1	0	0.1	1.3	4.6	1.3	3.2	0.8	1	12.5	0.8	0.8	9.2	13.4	0	0.1	1.5	0.6
	0.2965	2.5	3.8	2.3	0	1.2	3.5	2.8	1.3	47.7	2.9	1.7	1	2.6	2	0	0.1	1.2	4.5	1.2	3.1	1.2	0.8	12.4	0.9	0.8	9.2	13.3	0	0.1	1.4	0.6
	0.3968	2.3	3.5	2.2	0	1.1	3.3	2.7	1.3	47.3	2.9	1.6	0.9	2.3	1.9	0	0.1	1.1	4.5	1.2	2.9	1.9	0.6	12.2	0.9	0.8	9.3	13.1	0	0.1	1.2	0.6
	0.4971	2.2	3.2	2.1	0	1.1	3	2.7	1.3	46.9	2.8	1.6	0.9	2	1.8	0	0	0.9	4.4	1.1	2.6	2.9	0.2	12	1	0.8	9.3	12.8	0	0.1	0.9	0.5
	0.5975	2	2.9	1.8	0	1	2.7	2.7	1.3	46.3	2.7	1.5	0.9	1.6	1.7	0	0	0.7	4.4	1.1	2.3	4.3	0	11.8	1.1	0.8	9.5	12.5	0	0.2	0.6	0.5
	0.6978	1.8	2.5	1.6	0	0.9	2.3	2.7	1.4	45.7	2.6	1.4	0.9	1.1	1.5	0	0	0.5	4.3	1	1.9	6	0	11.6	1.1	0.8	9.7	12.2	0	0.3	0.2	0.4
	0.7981	1.6	2.1	1.3	0	0.9	2	2.8	1.4	45	2.5	1.3	0.9	0.6	1.4	0	0	0.3	4.3	0.9	1.5	8.2	0	11.5	1.2	0.8	10.2	12	0	0.3	0	0.4
	0.8984	1.4	1.9	1.1	0	0.8	1.6	2.8	1.5	44.2	2.4	1.2	0.9	0	1.2	0	0	0.1	4.2	0.8	1	10.9	0	11.5	1.4	0.8	10.8	11.8	0	0.4	0	0.3
	0.9988	1.3	1.7	0.8	0	0.7	1.3	2.8	1.6	43.3	2.2	1.1	0.8	0	1.1	0	0	0	4.2	0.7	0.5	14.1	0	11.6	1.5	0.8	11.7	11.8	0	0.5	0	0.2
	1.0991	1.3	1.6	0.6	0	0.6	1.1	2.8	1.7	42.5	2	0.9	0.8	0	0.9	0.6	0.1	0	4.1	0.5	0	17.9	0	12	1.6	0.9	12.9	11.9	0	0.6	0	0.2
	1.1994	1.3	1.8	0.4	0	0.5	1	2.8	1.8	41.6	1.8	0.8	0.8	0	0.8	1.6	0.3	0	4.2	0.4	0	22.2	0	12.7	1.8	0.9	14.6	12.4	0	0.7	0	0.1
	1.2997	1.5	2.2	0.2	1	0.5	1	2.9	1.9	40.7	1.6	0.6	0.8	0	0.7	3	0.5	0.2	4.2	0.4	0	27.2	0	13.7	1.9	0.9	16.7	13.1	0	0.9	0	0.1
	1.4001	1.8	3	0.2	2.3	0.5	1.3	3	2	39.9	1.4	0.5	0.8	0	0.7	4.7	0.9	0.6	4.4	0.3	0	32.8	0	15	2.1	0.9	19.3	14.2	0	1	0.3	0.1
	1.5004	2.3	4.1	0.2	3.9	0.5	1.8	3.1	2.2	39.1	1.1	0.4	0.8	0	0.7	6.7	1.3	1.2	4.6	0.4	0	39	0	16.7	2.2	1	22.4	15.7	0	1.1	1.2	0.1
	1.6007	3.1	5.7	0.4	6	0.6	2.6	3.2	2.5	38.3	0.9	0.3	0.9	0	0.9	9.2	1.9	2	4.9	0.5	0	45.8	0	18.9	2.4	1	26.2	17.8	0	1.3	2.4	0.2
	1.701	4.1	7.8	0.8	8.5	0.7	3.8	3.4	2.8	37.6	0.7	0.3	0.9	0	1.1	12.1	2.6	3.2	5.4	0.7	0	54.2	0	21.5	2.6	1.1	30.6	20.3	0.1	1.4	4.1	0.3
	1.8014	5.5	10.5	1.4	11.6	0.9	5.3	3.7	3.2	37	0.6	0.3	1	0	1.5	15.4	3.4	4.7	5.9	1.1	0	64.5	1.3	24.7	2.8	1.2	35.7	23.4	1.5	1.6	6.2	0.6
	1.9017	7.1	13.7	2.2	15.2	1.2	7.4	4	3.7	36.4	0.4	0.4	1.2	0	2	19.1	4.4	6.6	6.7	1.6	0	75.4	3.3	28.4	3	1.3	41.4	27.2	3.3	1.7	8.9	0.9
	2.002	9.2	17.5	3.3	19.3	1.7	9.9	4.5	4.3	35.9	0.4	0.7	1.3	0.6	2.7	23.3	5.6	8.9	7.6	2.3	0	86.8	5.7	32.6	3.3	1.4	47.9	31.6	5.5	1.9	12.1	1.4
	2.1023	11.7	22.1	4.7	24	2.2	13	5.1	5	35.6	0.5	1.1	1.5	2.3	3.5	27.9	7	11.6	8.6	3.3	0	98.4	8.7	37.4	3.6	1.6	56.5	36.6	8.3	2.1	15.9	2.1
	2.2027	14.6	27.2	6.5	29.3	3	16.7	5.8	6	35.3	0.7	1.6	1.8	4.5	4.6	33	8.7	14.8	9.9	4.6	0	110.1	12.2	42.7	4	1.8	66.7	42.3	11.6	2.3	20.2	3
	2.303	17.9	33.1	8.7	35.1	3.9	20.9	6.7	7.1	35.1	1.2	2.3	2.2	7.2	5.9	38.4	10.5	18.6	11.5	6.2	1.6	121.9	16.3	48.6	4.4	2	77.6	48.7	15.4	2.6	25.2	4.1
	2.4033	21.7	39.5	11.3	41.5	5	25.8	7.8	8.4	35	1.8	3.3	2.6	10.4	7.4	44.2	12.6	22.8	13.2	8.1	3.7	133.6	21	56.5	4.9	2.2	89.2	57.5	19.9	2.9	30.7	5.5
	2.5036	26	46.6	14.4	48.5	6.3	31.4	9.2	10.1	35	2.6	4.5	3.1	14.1	9.2	50.3	14.9	27.5	15.2	10.5	6.3	144.9	26.3	65.6	5.5	2.4	101.3	67.4	25	3.2	36.9	7.1
	2.604	30.7	55.7	18	57.9	7.8	37.6	10.8	12	35.2	3.8	5.9	3.6	18.5	11.3	58.6	17.4	32.8	17.5	13.2	9.4	155.9	32.3	75.1	6.2	2.7	114	78.1	30.8	3.6	43.6	9.1
	2.7043	35.9	66.5	22.2	68.4	9.6	44.4	12.8	14.2	35.4	5.3	7.7	4.3	23.4	13.7	67.1	20.2	38.6	20	16.5	13.2	166.3	38.7	85	7.1	3	127	89.3	37.1	4.1	51.1	11.4
	2.8046	41.5	77.8	26.8	79.4	11.7	52.3	15.1	16.8	35.8	7.1	9.8	5.1	28.8	16.5	75.7	23.2	44.9	22.8	20.2	17.6	176.1	45.8	95.3	8.1	3.4	140.1	100.9	44.1	4.6	61.3	14.1
	2.9049	47.4	89.6	32.1	90.9	14	62.7	17.7	19.7	36.2	9.4	12.3	6.1	34.8	19.5	84.4	26.5	52.2	25.8	24.4	22.6	185.1	54.4	105.8	9.2	3.7	153.3	112.9	52.3	5.3	72.2	17.2
	3.0053	55	101.8	37.9	102.8	16.6	73.7	20.9	23.1	36.7	12.1	15.2	7.1	41.3	22.9	92.9	30	61.8	29.1	29.1	28.3	193.2	65	116.3	10.5	4.1	166.3	125.1	63	6	83.5	20.8
	3.1056	63.8	114.2	44.3	115	19.5	85.3	24.4	26.9	37.3	15.2	18.5	8.3	48.2	26.6	101.3	33.6	71.8	32.5	34.4	34.7	200.4	76.2	126.9	12.1	4.6	179.1	137.4	74.4	6.9	95.3	24.7
	3.2059	72.9	126.7	51.6	127.3	22.7	97.3	28.5	31.1	38	18.8	22.3	9.7	57.3	30.7	109.4	37.4	82.3	36.1	40	41.7	206.6	87.9	137.3	13.8	5.1	191.3	149.6	86.4	8	107.3	29.1
	3.3062	82.3	139.2	61.4	139.6	26.2	109.5	33.1	35.7	38.7	22.9	26.5	11.3	67.4	35	117.1	41.4	93.1	39.8	46.2	49.3	211.6	99.9	147.5	15.8	5.6	202.9	161.6	98.8	9.2	119.6	33.9
	3.4065	91.9	151.5	71.9	151.8	29.9	122.1	38.2	40.8	39.5	27.5	31.1	13	77.9	39.7	124.4	45.5	104.1	43.6	53.5	59.9	215.6	112.1	157.3	18.1	6.2	213.8	173.2	111.5	10.7	132	39.2
	3.5069	101.6	163.6	82.8	163.6	34	134.7	43.9	46.3	40.3	32.6	36.2	15	88.6	44.6	131.2	49.7	115.2	47.4	62.6	71.4	218.5	124.4	166.7	20.6	6.8	223.8	184.5	124.4	12.3	144.3	44.8
	3.6072	111.4	175.3	94.1	174.9	38.3	147.3	50.2	52.8	41.2	38.2	41.8	17.2	99.4	49.8	137.4	55.2	126.3	51.7	72.1	83.5	220.2	136.7	175.6	23.4	7.5	232.9	195.2	137.3	14.2	156.4	51.1
	3.7075	121.2	186.6	105.7	185.5	43	159.9	59.2	61	42	44.3	47.8	19.6	110.2	57	143.1	60.7	137.2	56.8	81.8	96.1	220.9	148.9	183.8	26.5	8.3	241	205.2	150.1	16.4	168.1	59.5
	3.8078	130.9	197.1	117.5	195.4	47.9	172.2	68.9	69.5	42.9	51	55.6	22.3	120.9	64.4	148.1	66.3	147.8	61.8	91.7	109.1	220.5	160.7	191.3	29.9	9.1	248.1	214.4	162.7	18.8	179.5	68.4
	3.9082	140.4	206.9	129.4	204.3	54	184.2	79.2	78.4	43.9	60.1	64.5	25.2	131.3	72.1	152.3	71.7	158.1	66.6	101.8	122.3	219.2	172	198.1	33.6	10	255.4	222.8	175	21.5	190.2	77.6
	4.0085	149.6	215.8	141.2	212.2	61.1	195.8	90	87.4	44.8	69.6	74	28.4	141.4	79.9	155.9	76.9	167.9	71.2	111.8	135.7	217	182.8	204	37.6	11	262	230.3	186.9	24.4	200.2	87.1
	4.1088	158.6	223.7	152.8	219	68.5	206.7	101.3	96.6	45.7	79.6	83.8	31.9	151	87.8	158.8	81.9	177.1	75.6	121.7	149	214	192.9	209.1	41.9	12.1	267.3	236.8	198.2	27.7	209.5	96.9
	4.2091	167	230.5	164.1	224.7	76	216.8	112.9	105.9	46.6	89.8	94	35.6	160.2	95.7	160.9	86.7	185.6	79.6	131.4	162.1	210.3	202.3	213.2	46.6	13.4	271.2	242.2	208.8	31.3	218	106.8
	4.3095	175	236.1	175.1	229.2	83.8	226.1	124.7	115	47.5	100.3	104.4	39.6	168.7	103.5	162.3	91.2	193.4	83.3	140.8	174.9	206	210.8	216.4	52	14.7	273.9	246.6	218.7	35.1	225.5	116.7
	4.4098	182.3	240.4	185.6	232.5	91.5	234.3	136.6	124	48.4	110.8	115	44	176.6	111.2	163	95.4	200.4	86.7	149.8	187.1	201.1	218.5	218.8	58.9	16.2	275.5	249.9	227.8	39.2	232.2	126.6
	4.5101	189	243.5	195.7	234.6	99.3	241.3	148.5	132.8	49.3	121.3	125.8	48.5	183.7	118.7	163.1	99.3	206.5	89.6	158.3	198.6	195.7	225.2	220.2	66.1	17.9	275.9	252.8	236	43.6	237.8	136.4
	4.6104	195	245.3	205.1	235.5	106.9	247	160.2	141.2	50.3	131.7	136.5	54.5	190.1	125.9	162.5	102.7	211.8	92	166.2	209.4	190	230.9	220.8	73.6	19.7	275.2	254.3	243.2	48.2	242.5	145.9
	4.7108	200.2	245.8	213.8	235.3	114.3	251.8	171.6	149.2	51.5	141.9	147.2	61.2	195.6	132.8	161.3	105.8	216.1	94	173.4	219.3	184	235.7	220.5	81.4	21.7	273.6	254.5	249.5	54	246.1	155.2
	4.8111	204.6	245.1	221.8	234	121.5	255.8	182.6	156.6	52.6	151.8	157.8	68.3	200.3	139.2	159.6	108.5	219.4	95.5	179.8	228.2	177.8	239.5	219.5	89.4	23.9	271.1	253.4	256.2	60.7	248.8	164
	4.9114	208.2	243.2	229	231.7	128.2	257.8	193	163.5	53.7	161.4	168.1	75.6	204	145.2	157.3	110.8	221.8	96.5	185.5	236.1	171.6	242.3	217.7	97.6	26.3	267.8	251.1	261.6	67.5	250.7	172.4
	5.0117	211.1	240.2	235.4	228.4	134.4	258	202.8	169.8	54.7	170.4	178	83.1	206.9	150.7	154.7	112.7	223.3	97.1	190.2	243	165.3	244.2	215.2	106	28.9	263.7	248.2	265.7	74.6	251.7	180.2
	5.1121	213.1	236.2	240.7	224.2	140.2	256.4	211.9	175.5	55.8	178.9	187.6	90.9	208.9	155.6	151.6	114.1	223.8	97.2	194.2	248.7	159	245.1	212.2	114.4	31.7	259	244.7	268.4	81.9	251.4	187.5
	5.2124	214.4	231.4	245.1	219.3	145.3	253.1	220.1	180.4	56.8	186.8	196.6	98.7	210	160	148.2	115.2	223.5	96.9	197.2	254.4	152.9	245	208.5	122.9	34.7	253.6	240.4	269.8	89.2	250.1	194.2
	5.3127	214.9	225.7	248.4	213.7	149.8	248.6	227.5	184.6	57.7	194	205	106.7	210.2	163.8	144.6	115.8	222.3	96.2	199.4	259.2	146.9	244.2	204.3	131.3	37.9	248.3	235.5	269.8	96.7	248.2	200.2
	5.413	214.7	219.4	250.9	207.5	153.6	243.9	234	188	58.6	200.5	212.9	114.7	209.5	167	140.7	116.1	220.3	95.2	200.7	262.5	141.1	242.5	199.7	139.6	41.4	243.4	230	268.6	104.1	245.6	205.6
	5.5134	213.8	212.6	252.5	200.8	156.7	238.2	239.5	190.7	59.4	206.3	220	122.8	207.9	169.6	136.6	116	217.7	93.8	201.2	264.4	135.5	240	194.8	147.8	45.1	238.1	223.9	266.1	111.5	242.3	210.3
	5.6137	212.2	205.3	252.7	193.7	159.2	231.7	244	192.7	60.1	211.2	226.5	130.7	205.6	171.6	132.5	115.6	214.3	92.1	200.9	265	130.2	236.8	189.5	155.8	49	232.5	217.4	262.5	118.8	238.4	214.3
	5.714	210	197.7	251.5	186.5	160.9	224.7	247.5	194	60.8	215.3	232.2	138.6	202.5	173	128.3	114.8	210.4	90.2	199.9	264.4	125.1	232.9	184.1	163.5	54	226.6	210.6	257.8	126	233.9	217.5
	5.8143	207.2	189.9	249.2	179	162	217.1	250.1	194.6	61.3	218.6	237.2	146.2	198.6	173.8	124	113.7	206	88.1	198.3	262.5	120.3	228.5	178.4	170.8	59.7	220.4	203.5	252	133	229	220.1
	5.9147	203.8	182	246.4	171.6	162.4	209.3	252.2	194.4	61.8	221	241.4	153.7	194.1	174	119.9	112.4	201.1	85.8	196.1	259.5	115.7	223.5	172.7	177.8	65.6	213.9	196.2	246.4	139.8	223.6	221.9
	6.015	199.9	174	242.7	164.2	162.2	201.2	253.1	193.7	62.2	222.7	244.9	160.8	189	173.7	115.8	110.8	195.9	83.3	193.3	255.5	111.4	218.1	167	184.4	71.7	207.2	188.8	240.7	146.3	217.8	223.1
	6.1153	195.5	166.1	238.2	157	161.5	193.1	252.8	192.3	62.5	223.4	247.6	167.5	183.4	172.9	111.8	109	190.3	80.8	190.1	250.5	107.4	212.3	161.2	190.5	78	200.2	181.4	234.4	152.4	211.7	223.6
	6.2156	190.7	158.3	233	150	160.1	185.1	251.4	190.4	62.6	223.4	249.6	173.9	177.4	171.7	107.9	107	184.5	78.2	186.5	245.9	103.6	206.1	155.5	196.1	84.4	193.1	174	227.6	158.2	205.5	223.5
	6.316	185.5	150.7	227.3	143.3	158.3	177.2	249.2	187.9	62.7	222.7	251	179.8	171	170	104.2	104.9	178.5	75.6	182.7	240.9	100	199.6	149.9	201.2	91	185.8	166.8	220.3	163.6	199	222.8
	6.4163	180	143.3	221.1	136.9	156.1	169.6	246.5	185	62.6	221.1	251.7	185.2	164.4	167.9	100.7	102.6	172.3	73	178.7	235.3	96.6	193	144.3	205.8	97.6	178.4	159.6	212.7	168.6	192.4	221.4
	6.5166	174.2	136.3	214.5	131	153.5	162.2	243.2	181.6	62.5	219	251.4	190.2	157.6	165.5	97.4	100.2	166.2	70.4	174.5	229.2	93.3	186.2	139	209.9	104.2	170.9	152.7	204.9	173.2	185.8	219.6
	6.6169	168.1	129.6	207.6	125.5	150.5	155.2	239.3	177.9	62.2	216.1	250.3	194.6	150.8	162.7	94.2	97.7	160	68	170.2	222.7	90.3	179.4	133.8	213.5	110.9	163.4	145.9	196.8	177.2	179.2	217.2
	6.7173	162	123.2	200.6	120.4	147.3	148.5	234.8	173.8	61.9	212.7	248.6	198.6	144	159.7	91.2	95.2	153.8	65.5	166	215.8	87.4	172.5	128.8	216.5	117.5	155.8	139.4	188.6	180.7	172.6	214.3
	6.8176	155.7	117.3	193.4	115.7	143.8	142.3	229.8	169.4	61.4	208.7	246.5	202	137.4	156.4	88.5	92.7	147.8	63.2	161.9	208.7	84.7	165.8	123.9	219	123.9	148.3	133.2	180.5	183.8	166.1	211
	6.9179	149.5	111.8	186.3	111.4	140.1	136.4	224.4	164.8	60.9	204.2	243.7	204.9	131.1	152.9	85.9	90.2	141.9	61	157.8	201.4	82	159.2	119.3	220.9	130.3	141	127.3	172.3	186.2	159.7	207.2
	7.0182	143.3	106.7	179.2	107.6	136.3	131	218.6	160.1	60.3	199.3	240.3	207.2	125	149.3	83.4	87.7	136.1	58.9	153.8	194	79.5	152.7	114.9	222.3	136.5	133.8	121.6	164.2	188.2	153.5	203.1
	7.1186	137.2	102	172.2	104.1	132.5	126	212.5	155.2	59.6	194	236.4	209.1	119.3	145.5	81.2	85.2	130.5	56.9	150	186.5	77.2	146.5	110.7	223.1	142.5	126.8	116.3	156.3	189.6	147.5	198.7
	7.2189	131.3	97.7	165.4	100.9	128.5	121.3	206.1	150.3	58.8	188.4	231.9	210.4	114	141.6	79.1	82.8	125.2	55.1	146.4	179	74.9	140.5	106.7	223.4	148.2	120	111.2	148.7	190.5	141.7	194
	7.3192	125.5	93.8	158.9	98.1	124.6	117.1	199.6	145.3	58	182.6	227	211.3	109	137.7	77.1	80.5	120	53.3	142.9	171.7	72.8	134.8	103	223.2	153.6	113.6	106.5	141.3	190.9	136.1	189
	7.4195	120	90.2	152.6	95.5	120.7	113.1	193	140.4	57.1	176.5	221.7	211.6	104.5	133.8	75.2	78.2	115.1	51.7	139.5	164.4	70.7	129.4	99.4	222.5	158.7	107.5	102	134.3	190.8	130.7	183.9
	7.5199	114.8	87	146.6	93.2	116.8	109.5	186.3	135.5	56.1	170.3	216	211.5	100.4	129.9	73.4	76	110.4	50.1	136.2	157.4	68.8	124.4	96	221.4	163.4	101.8	97.8	127.7	190.2	125.5	178.6
	7.6202	109.8	84.1	140.9	91.1	112.9	106.2	179.7	130.7	55.2	164	210	210.9	96.7	126	71.8	73.9	105.9	49	133	150.7	66.9	119.6	92.8	219.7	167.7	96.4	93.8	121.5	189.2	120.6	173.2
	7.7205	105.2	81.5	135.5	89.1	109.2	103.1	173.1	126	54.2	157.6	203.7	209.8	93.3	122.2	70.2	71.9	101.7	48	129.8	144.2	65.1	115.2	89.7	217.6	171.7	91.4	90.1	115.8	187.8	116	167.8
	7.8208	100.9	79.2	130.4	87.3	105.5	100.2	166.6	121.4	53.1	151.3	197.2	208.2	90.3	118.5	68.6	70	97.7	47	126.7	138	63.4	111.2	86.8	215	175.2	86.7	86.5	110.5	185.9	111.5	162.3
	7.9212	96.9	77.1	125.6	85.6	102	97.6	160.3	117	52.1	144.9	190.5	206.3	87.6	114.8	67.2	68.1	93.9	46.1	123.5	132.2	61.8	107.5	84	212	178.3	82.4	83.2	105.7	183.7	107.3	156.8
	8.0215	93.2	75.2	121.1	84	98.6	95.1	154.1	112.8	51.1	138.6	183.8	203.9	85.1	111.3	65.8	66.4	90.3	45.3	120.3	126.6	60.2	104.1	81.4	208.7	181	78.5	80	101.4	181.1	103.3	151.4
	8.1218	89.9	73.5	116.9	82.5	95.3	92.7	148.1	108.7	50	132.4	177.1	201.1	82.8	107.9	64.4	64.7	87	44.4	117	121.5	58.8	101	78.9	204.9	183.2	74.8	77	97.5	178.2	99.6	146.1
	8.2221	86.8	71.9	112.9	81	92.2	90.5	142.3	104.9	49.2	126.2	170.4	197.9	80.7	104.6	63	63.1	83.9	43.7	113.6	116.6	57.3	98.3	76.5	200.9	185.1	71.4	74.2	94	175.1	96	140.9
	8.3225	84	70.4	109.2	79.6	89.2	88.4	136.7	101.2	48.4	120.1	163.8	194.3	78.7	101.5	61.7	61.5	80.9	42.9	110	112.1	55.9	95.9	74.2	196.5	186.5	68.2	71.4	90.9	171.7	92.6	135.8
	8.4228	81.5	69	105.6	78.2	86.4	86.3	131.3	97.8	47.7	114.1	157.3	190.4	76.8	98.5	60.4	60	78.1	42.2	106.3	107.9	54.6	93.7	72	191.9	187.6	65.2	68.8	88.1	168.2	89.4	130.8
	8.5231	79.2	67.7	102.3	76.8	83.7	84.3	126.1	94.5	46.9	108.3	151.1	186.2	75	95.6	59.2	58.6	75.5	41.5	102.4	103.9	53.3	91.8	69.9	187	188.2	62.4	66.3	85.6	164.4	86.3	126
	8.6234	77.1	66.4	99.1	75.4	81.1	82.4	121.2	91.4	46.1	102.6	145	181.7	73.3	92.8	57.9	57.2	73.1	40.8	98.3	100.3	52.1	90.2	67.8	182	188.5	59.8	63.9	83.4	160.6	83.4	121.5
	8.7238	75.2	65.1	96	74	78.6	80.4	116.5	88.6	45.4	97	139.1	177	71.6	90.1	56.7	55.8	70.8	40.2	94	96.8	50.9	88.7	65.8	176.9	188.4	57.2	61.6	81.4	156.6	80.6	117.1
	8.8241	73.4	63.9	93	72.6	76.3	78.5	112	85.9	44.6	91.6	133.6	172.1	70	87.6	55.5	54.5	68.6	39.5	89.7	93.6	49.7	87.4	63.9	171.6	188	54.7	59.4	79.6	152.5	78	112.9
	8.9244	71.7	62.6	90.2	71.2	74	76.5	107.7	83.3	43.9	86.4	128.2	167.1	68.4	85.2	54.3	53.2	66.6	38.9	85.1	90.6	48.9	86.3	62.1	166.3	187.2	52.3	57.3	77.9	148.4	75.4	108.9
	9.0247	70.1	61.4	87.4	69.9	71.9	74.6	103.6	80.9	43.2	81.3	123.2	161.9	66.7	82.8	53.2	51.9	64.7	38.3	80.6	87.7	48	85.3	60.3	161	186.1	49.9	55.2	76.3	144.3	73	105.1
	9.1251	68.6	60.1	84.7	68.5	69.8	72.6	99.7	78.7	42.4	76.5	118.5	156.7	65.1	80.6	52	50.7	62.9	37.7	75.9	85	47.1	84.4	58.6	155.6	184.7	48.1	53.2	74.7	140.2	70.6	101.5
	9.2254	67	58.8	82.1	67.1	67.8	70.7	96.1	76.6	41.7	71.9	114	151.4	63.5	78.5	50.9	49.6	61.2	37.2	71.4	82.4	46.3	83.6	56.9	150.3	183	46.4	51.3	73.2	136.1	68.4	98.1
	9.3257	65.6	57.5	79.6	65.8	65.9	68.7	92.6	74.6	41	67.5	109.8	146.2	62	76.4	49.9	48.7	59.5	36.6	66.9	79.9	45.5	82.8	55.3	145.1	181	44.6	49.6	71.8	132	66.1	94.9
	9.426	64.1	56.2	77.1	64.4	64.1	66.8	89.3	72.7	40.4	63.5	105.9	141	60.4	74.4	49.1	47.9	58	36.1	62.5	77.4	44.6	82.1	53.7	140	178.7	42.9	48.3	70.3	127.9	64	91.9
	9.5264	62.6	54.8	74.8	63.1	62.3	64.8	86.2	70.9	39.7	59.8	102.3	135.8	58.8	72.5	48.3	47	56.5	35.5	58.4	75.1	43.8	81.3	52.2	135	176.2	41.2	47	68.8	123.9	61.9	89
	9.6267	61.1	53.5	72.5	61.8	60.5	62.9	83.2	69.2	39.1	56.4	98.9	130.8	57.3	70.6	47.5	46.2	55	35	54.6	72.8	43	80.4	50.7	130.1	173.4	39.5	45.7	67.3	120	59.9	86.3
	9.727	59.6	52.2	70.3	60.5	58.8	61.1	80.4	67.6	38.4	53.3	95.6	125.8	55.7	68.9	46.8	45.3	53.6	34.5	51.1	70.5	42.2	79.4	49.5	125.4	170.3	37.9	44.5	65.8	116.1	57.9	83.8
	9.8273	58.1	50.8	68.2	59.2	57.2	59.2	77.8	66	37.8	50.6	92.6	121	54.2	67.2	46.1	44.5	52.3	34	48.5	68.3	41.4	78.4	48.4	120.9	167.1	36.3	43.3	64.2	112.3	56.1	81.3
	9.9277	56.6	49.6	66.1	57.9	55.6	57.5	75.4	64.5	37.2	48.7	89.8	116.3	52.8	65.5	45.4	43.7	51	33.5	46.4	66.2	40.6	77.2	47.4	116.6	163.6	34.8	42.2	62.7	108.6	54.2	79
	10.028	55.1	48.6	64.2	56.7	54.1	55.8	73	63.1	36.7	47.3	87.2	111.7	51.3	63.9	44.7	43	49.8	33.1	44.8	64.1	39.9	75.9	46.4	112.5	160	33.4	41.1	61	105	52.5	76.8
	10.1283	53.6	47.7	62.3	55.5	52.6	54.1	70.8	61.6	36.1	46	84.6	107.3	49.9	62.4	44.1	42.2	48.8	32.6	43.4	62	39.1	74.5	45.4	108.5	156.2	32.2	40	59.4	101.5	50.8	74.7
	10.2286	52.2	46.8	60.6	54.3	51.1	52.6	68.7	60.2	35.6	45.1	82.2	103	48.9	60.9	43.4	41.5	47.9	32.2	42.4	60	38.3	72.9	44.5	104.8	152.3	31	38.9	57.7	98.1	49.4	72.7
	10.329	50.8	45.8	58.9	53.1	49.8	51.1	66.7	58.9	35.1	44.3	79.9	98.9	47.9	59.4	42.8	40.8	47	31.7	41.7	58.1	37.5	71.2	43.6	101.2	148.4	30	37.9	56.1	94.8	48.3	70.7
	10.4293	49.5	45	57.3	52	48.8	49.8	64.8	57.6	34.6	43.8	77.7	95	46.9	58	42.2	40.1	46.1	31.3	41.3	56.3	36.7	69.3	42.7	97.8	144.3	29.2	36.8	54.4	91.7	47.3	68.8
	10.5296	48.5	44.1	55.7	50.9	47.8	48.8	63	56.2	34.1	43.4	75.6	91.2	45.9	56.6	41.6	39.4	45.2	30.9	41.1	54.5	35.9	67.3	41.8	94.6	140.3	28.5	35.8	52.7	88.7	46.3	67
	10.6299	47.6	43.3	54.3	49.9	46.9	47.9	61.2	55	33.7	43.1	73.5	87.5	45	55.3	41.1	38.8	44.3	30.5	41.2	52.8	35.2	65.2	40.9	91.5	136.2	28	34.9	51	85.8	45.5	65.2
	10.7303	46.6	42.5	52.9	49.1	46	47	59.6	53.7	33.2	43	71.5	84	44.1	54	40.5	38.1	43.5	30	41.4	51.2	34.4	63.1	40.1	88.6	132.1	27.6	33.9	49.5	83	44.7	63.5
	10.8306	45.7	41.8	51.5	48.3	45.1	46.1	57.9	52.4	32.8	43	69.6	80.6	43.2	52.7	40	37.5	42.6	29.6	41.8	49.7	33.6	60.8	39.2	85.8	128.1	27.4	33	48.3	80.4	44	61.8
	10.9309	44.9	41.1	50.2	47.6	44.3	45.4	56.3	51.2	32.3	43	67.7	77.3	42.4	51.4	39.4	36.9	41.8	29.2	42.2	48.6	32.8	58.5	38.4	83.1	124.1	27.4	32.2	47.1	77.9	43.5	60.1
	11.0312	44.1	40.4	49.2	46.8	43.5	44.6	54.8	49.9	31.9	43.1	65.8	74.2	41.5	50.2	38.9	36.4	40.9	28.8	42.7	47.5	32	56.2	37.6	80.6	120.2	27.5	31.3	45.9	75.5	43.1	58.5
	11.1316	43.3	39.7	48.3	46.1	42.7	43.9	53.3	49	31.5	43.2	63.9	71.2	40.8	49.3	38.4	35.8	40.1	28.4	43.3	46.5	31.3	53.9	36.8	78.2	116.4	27.7	30.6	44.7	73.2	42.7	56.9
	11.2319	42.6	39.1	47.4	45.4	41.9	43.2	51.8	48.1	31.1	43.2	62.1	68.3	40	48.4	37.9	35.3	39.3	28	43.8	45.6	30.5	51.6	36	75.8	112.7	28	29.8	43.6	71.1	42.5	55.3
	11.3322	41.9	38.5	46.5	44.7	41.2	42.6	50.4	47.2	30.7	43.3	60.4	65.5	39.3	47.5	37.4	34.8	38.5	27.6	44.3	44.6	29.7	49.5	35.2	73.6	109.2	28.4	29.1	42.6	69.1	42.4	53.8
	11.4325	41.2	37.9	45.7	44.1	40.5	42	49.2	46.3	30.2	43.3	58.7	62.9	38.6	46.6	36.9	34.3	37.7	27.2	44.7	43.8	29	47.8	34.4	71.4	105.8	28.9	28.4	41.5	67.2	42.4	52.3
	11.5329	40.6	37.4	44.9	43.4	39.9	41.4	48.2	45.4	29.8	43.2	57	60.4	37.9	45.8	36.4	33.9	37	26.8	45	42.9	28.3	46.2	33.7	69.3	102.6	29.4	27.8	40.6	65.4	42.5	50.8
	11.6332	40	36.8	44.1	42.8	39.2	40.8	47.2	44.6	29.4	43.1	55.3	58	37.2	44.9	36	33.4	36.2	26.4	45.3	42.1	27.5	44.6	32.9	67.2	99.5	29.9	27.2	39.7	63.7	42.7	49.5
	11.7335	39.4	36.3	43.3	42.2	38.6	40.2	46.2	43.7	29	43	53.6	55.6	36.6	44.1	35.5	33	35.5	26	45.4	41.2	26.8	43.1	32.2	65.3	96.6	30.4	26.7	38.9	62	43	48.4
	11.8338	38.9	35.7	42.5	41.6	38	39.6	45.2	42.9	28.6	42.8	52	53.4	35.9	43.3	35	32.6	34.8	25.7	45.4	40.4	26.2	41.6	31.5	63.3	93.9	30.8	26.1	38.1	60.5	43.3	47.4
	11.9342	38.3	35.2	41.7	41	37.4	39.1	44.2	42.1	28.2	42.5	50.5	51.3	35.3	42.6	34.6	32.1	34.1	25.3	45.4	39.7	25.5	40.3	30.8	61.5	91.3	31.2	25.6	37.4	58.9	43.6	46.3
	12.0345	37.7	34.7	40.9	40.4	36.8	38.5	43.3	41.3	27.8	42.1	49.2	49.4	34.7	41.8	34.1	31.8	33.5	24.9	45.2	38.9	24.9	39	30.1	59.6	89	31.5	25.1	36.8	57.5	44	45.3
	12.1348	37.2	34.2	40.1	39.8	36.2	37.9	42.4	40.5	27.4	41.7	48.1	48	34.1	41	33.7	31.4	32.8	24.5	44.9	38.1	24.3	37.8	29.5	57.9	86.8	31.8	24.7	36.3	56.1	44.3	44.4
	12.2351	36.6	33.7	39.4	39.3	35.7	37.4	41.5	39.8	27.1	41.2	47	46.6	33.5	40.3	33.3	31	32.2	24.2	44.6	37.4	23.7	36.6	28.8	56.2	84.8	31.9	24.2	35.8	54.7	44.7	43.4
	12.3355	36.1	33.2	38.6	38.7	35.1	36.8	40.7	39.1	26.7	40.7	45.9	45.2	32.9	39.6	32.9	30.6	31.6	23.8	44.1	36.6	23.2	35.6	28.2	54.5	83	31.9	23.8	35.5	53.3	44.9	42.5
	12.4358	35.5	32.7	37.9	38.2	34.6	36.3	39.9	38.4	26.3	40.1	44.8	44	32.4	38.9	32.5	30.3	31	23.5	43.6	35.9	22.7	34.6	27.6	52.9	81.3	31.8	23.4	35.2	52	45.1	41.6
	12.5361	34.9	32.2	37.2	37.7	34.1	35.8	39.1	37.8	25.9	39.5	43.8	42.7	31.8	38.2	32.1	29.9	30.5	23.1	43.1	35.2	22.3	33.7	27	51.3	79.8	31.5	23	34.9	50.7	45.1	40.8
	12.6364	34.3	31.6	36.4	37.2	33.6	35.2	38.4	37.2	25.6	38.8	42.8	41.6	31.3	37.6	31.7	29.5	29.9	22.8	42.5	34.6	21.9	32.8	26.5	49.8	78.4	31.1	22.6	34.8	49.5	45	39.9
	12.7368	33.7	31.1	35.7	36.7	33.1	34.7	37.7	36.6	25.2	38.2	41.9	40.5	30.8	36.9	31.4	29.2	29.4	22.5	41.9	33.9	21.5	32	25.9	48.7	77.1	30.6	22.1	34.7	48.5	44.7	39.1
	12.8371	33.1	30.7	35	36.2	32.6	34.1	37.1	36	24.9	37.5	40.9	39.4	30.2	36.3	31	28.8	28.9	22.1	41.3	33.2	21.2	31.3	25.4	47.6	75.9	30	21.7	34.6	47.5	44.3	38.3
	12.9374	32.5	30.2	34.3	35.7	32.1	33.6	36.5	35.5	24.5	36.8	40	38.4	29.7	35.7	30.7	28.5	28.4	21.8	40.6	32.6	20.9	30.6	24.9	46.6	74.8	29.3	21.3	34.5	46.6	43.7	37.5
	13.0377	31.9	29.7	33.7	35.3	31.7	33.1	35.9	34.9	24.2	36.1	39.2	37.4	29.2	35.1	30.4	28.1	28	21.5	40	32	20.7	29.9	24.4	45.6	73.6	28.5	20.9	34.5	45.6	42.9	36.8
	13.138	31.3	29.2	33	34.8	31.2	32.6	35.4	34.4	23.9	35.4	38.3	36.5	28.8	34.6	30.1	27.8	27.5	21.2	39.4	31.5	20.5	29.3	23.9	44.6	72.5	27.6	20.5	34.4	44.6	42	36.1
	13.2384	30.7	28.7	32.4	34.4	30.8	32.1	34.9	33.9	23.6	34.8	37.5	35.6	28.3	34.1	29.8	27.4	27.1	21	38.7	30.9	20.3	28.8	23.4	43.7	71.3	26.7	20.1	34.3	43.7	40.8	35.4
	13.3387	30	28.2	31.8	33.9	30.3	31.6	34.4	33.4	23.3	34.1	36.8	34.7	27.9	33.5	29.5	27.1	26.6	20.7	38.1	30.4	20.2	28.2	23	42.8	70	25.7	19.6	34.1	42.7	39.6	34.7
	13.439	29.4	27.8	31.2	33.5	29.9	31.1	33.9	33	23	33.5	36.1	33.9	27.4	33	29.2	26.7	26.2	20.4	37.6	29.9	20	27.7	22.5	42	68.6	24.7	19.2	33.8	41.8	38.2	34
	13.5393	28.8	27.3	30.6	33.1	29.5	30.7	33.5	32.5	22.8	32.8	35.4	33.1	27	32.5	28.9	26.3	25.8	20.2	37	29.4	19.9	27.3	22.1	41.2	67.1	23.7	18.8	33.3	40.9	36.7	33.4
	13.6397	28.2	26.9	30.1	32.7	29.1	30.2	33.1	32.1	22.5	32.2	34.7	32.3	26.6	32.1	28.6	26	25.4	19.9	36.5	28.9	19.9	26.8	21.7	40.4	65.5	22.8	18.3	32.7	40	35.1	32.7
	13.74	27.7	26.5	29.5	32.3	28.6	29.8	32.7	31.7	22.2	31.6	34.1	31.6	26.3	31.6	28.3	25.6	25.1	19.7	36	28.4	19.8	26.3	21.3	39.6	63.7	21.8	17.9	31.9	39.1	33.5	32.1
	13.8403	27.1	26	29	31.9	28.2	29.3	32.3	31.2	22	31.1	33.4	30.8	25.9	31.1	28.1	25.3	24.7	19.4	35.5	28	19.8	25.9	20.9	38.8	61.8	20.9	17.5	30.8	38.3	31.9	31.5
	13.9406	26.6	25.6	28.6	31.5	27.8	28.9	31.9	30.8	21.8	30.5	32.9	30.1	25.6	30.7	27.8	24.9	24.3	19.2	35	27.6	19.7	25.5	20.5	38.1	59.7	20	17	29.5	37.5	30.3	30.9
	14.041	26	25.3	28.1	31.1	27.4	28.5	31.5	30.4	21.5	30	32.3	29.5	25.2	30.3	27.5	24.6	24	19	34.6	27.2	19.7	25.1	20.1	37.4	57.6	19.1	16.6	27.9	36.7	28.7	30.3
	14.1413	25.6	24.9	27.6	30.7	27	28.1	31.1	30	21.3	29.5	31.7	28.8	24.9	29.8	27.2	24.2	23.6	18.8	34.1	26.8	19.7	24.7	19.7	36.7	55.3	18.3	16.2	26	35.9	27.2	29.8
	14.2416	25.1	24.5	27.2	30.4	26.6	27.7	30.6	29.6	21.1	29	31.2	28.2	24.6	29.4	26.9	23.9	23.3	18.6	33.7	26.4	19.6	24.3	19.4	36	53	17.6	15.8	23.8	35.2	25.8	29.2
	14.3419	24.7	24.2	26.8	30	26.3	27.3	30.1	29.2	20.9	28.5	30.7	27.6	24.3	29	26.6	23.6	23	18.4	33.3	26	19.6	23.9	19	35.4	50.7	16.9	15.5	21.3	34.4	24.4	28.7
	14.4423	24.3	23.8	26.4	29.7	25.9	26.9	29.5	28.8	20.7	28.1	30.2	27	24.1	28.6	26.3	23.2	22.6	18.2	32.9	25.6	19.6	23.6	18.7	34.7	48.7	16.3	15.1	18.4	33.8	23.2	28.1
	14.5426	23.9	23.5	26	29.3	25.5	26.5	28.8	28.4	20.5	27.6	29.7	26.5	23.8	28.2	26	22.9	22.3	18	32.5	25.2	19.5	23.2	18.4	34.1	47	15.7	14.8	15.3	33.1	22.1	27.6
	14.6429	23.6	23.2	25.7	28.9	25.1	26.1	28.1	28	20.3	27.2	29.2	25.9	23.6	27.7	25.7	22.6	22	17.8	32.1	24.8	19.5	22.9	18	33.4	45.3	15.2	14.5	11.9	32.5	21	27.1
	14.7432	23.3	22.9	25.3	28.6	24.7	25.8	27.2	27.6	20.1	26.8	28.7	25.4	23.3	27.3	25.4	22.3	21.7	17.6	31.7	24.4	19.4	22.5	17.7	32.8	43.6	14.7	14.2	8.3	31.9	20.1	26.6
	14.8436	23	22.6	24.9	28.3	24.3	25.4	26.3	27.3	19.9	26.4	28.3	24.9	23.1	26.9	25	22.1	21.4	17.4	31.3	24	19.4	22.2	17.4	32.2	42	14.3	13.9	4.6	31.3	19.3	26.2
	14.9439	22.7	22.3	24.6	27.9	24	25	25.2	26.9	19.7	26	27.8	24.4	22.8	26.5	24.7	21.8	21.1	17.2	30.9	23.6	19.3	21.9	17.2	31.6	40.5	13.9	13.6	0.8	30.7	18.6	25.7
	15.0442	22.4	22	24.3	27.6	23.6	24.6	24	26.5	19.5	25.6	27.4	23.9	22.6	26.1	24.3	21.5	20.8	17	30.6	23.2	19.2	21.5	16.9	31.1	39	13.6	13.4	0	30.2	17.9	25.2
	15.1445	22.2	21.7	23.9	27.2	23.2	24.3	22.7	26.1	19.3	25.2	26.9	23.4	22.3	25.7	24	21.3	20.5	16.8	30.2	22.8	19.1	21.2	16.6	30.5	37.7	13.3	13.2	0	29.6	17.4	24.8
	15.2449	22	21.4	23.6	26.9	22.8	23.9	21.3	25.8	19.1	24.8	26.5	23	22	25.3	23.6	21	20.2	16.7	29.8	22.4	19	20.9	16.4	30	36.5	13.1	13	0	29.1	16.9	24.3
	15.3452	21.7	21.1	23.2	26.6	22.5	23.5	19.8	25.4	18.9	24.5	26	22.5	21.8	24.8	23.2	20.8	19.9	16.5	29.5	22	18.9	20.6	16.1	29.4	35.3	12.8	12.8	0	28.6	16.5	23.9
	15.4455	21.5	20.8	22.9	26.2	22.1	23.1	18.1	25.1	18.7	24.1	25.6	22	21.5	24.4	22.9	20.5	19.7	16.3	29.1	21.6	18.7	20.3	15.9	28.9	34.3	12.6	12.6	0	28.2	16.2	23.5
	15.5458	21.3	20.5	22.6	25.9	21.7	22.8	16.4	24.8	18.5	23.8	25.2	21.6	21.2	24	22.5	20.3	19.4	16.1	28.8	21.1	18.6	20	15.7	28.4	33.3	12.5	12.5	0	27.7	15.9	23.1
	15.6462	21	20.2	22.2	25.6	21.4	22.4	14.6	24.4	18.3	23.4	24.8	21.2	20.9	23.5	22.1	20.1	19.2	15.9	28.4	20.7	18.4	19.7	15.5	27.9	32.4	12.3	12.3	0	27.2	15.7	22.7
	15.7465	20.8	19.9	21.9	25.3	21	22.1	12.7	24.1	18.1	23.1	24.4	20.7	20.6	23.1	21.7	19.8	18.9	15.8	28	20.3	18.3	19.4	15.3	27.4	31.6	12.1	12.2	0	26.8	15.5	22.3
	15.8468	20.5	19.7	21.5	25	20.6	21.7	10.8	23.8	18	22.8	24	20.3	20.2	22.7	21.4	19.6	18.7	15.6	27.7	19.9	18.1	19.1	15.1	26.9	30.9	12	12	0	26.3	15.3	22
	15.9471	20.3	19.4	21.2	24.7	20.3	21.4	8.9	23.5	17.8	22.5	23.6	19.8	19.9	22.3	21	19.4	18.4	15.4	27.3	19.5	17.9	18.8	14.8	26.4	30.3	11.9	11.9	0	25.9	15.1	21.6
	16.0475	20	19.1	20.8	24.4	20	21.1	7.1	23.2	17.6	22.1	23.2	19.4	19.6	21.8	20.7	19.2	18.2	15.2	26.9	19.1	17.7	18.5	14.6	25.9	29.7	11.7	11.8	0	25.5	15	21.3
	16.1478	19.7	18.8	20.5	24.1	19.6	20.7	5.3	22.9	17.4	21.8	22.8	19	19.2	21.4	20.4	19	18	15.1	26.6	18.8	17.5	18.2	14.4	25.5	29.2	11.6	11.6	0	25	14.9	20.9
	16.2481	19.3	18.5	20.1	23.8	19.3	20.4	3.7	22.6	17.2	21.6	22.4	18.5	18.9	21	20.1	18.8	17.7	14.9	26.2	18.4	17.2	17.8	14.2	25	28.7	11.5	11.4	0	24.6	14.7	20.6
	16.3484	19	18.2	19.8	23.5	19	20.1	2.3	22.3	17.1	21.3	22.1	18.1	18.5	20.6	19.8	18.6	17.5	14.7	25.8	18	17	17.5	14	24.6	28.2	11.3	11.3	0	24.2	14.6	20.3
	16.4488	18.7	18	19.4	23.2	18.7	19.9	1	22	16.9	21	21.7	17.6	18.2	20.2	19.6	18.5	17.3	14.6	25.5	17.6	16.7	17.2	13.8	24.2	27.7	11.2	11.1	0	23.8	14.5	20
	16.5491	18.3	17.7	19.1	23	18.4	19.6	0	21.7	16.7	20.7	21.3	17.2	17.9	19.9	19.4	18.3	17.1	14.4	25.1	17.3	16.5	16.9	13.6	23.7	27.3	11.1	10.9	0	23.4	14.3	19.6
	16.6494	17.9	17.4	18.7	22.7	18.2	19.4	0	21.5	16.6	20.5	20.9	16.8	17.5	19.5	19.2	18.1	16.9	14.3	24.8	17	16.2	16.6	13.4	23.3	26.9	10.9	10.7	0	23	14.2	19.3
	16.7497	17.5	17.2	18.4	22.4	17.9	19.1	0	21.2	16.4	20.2	20.6	16.4	17.2	19.2	19	17.9	16.7	14.1	24.4	16.6	15.9	16.2	13.2	22.9	26.6	10.8	10.5	0	22.7	14.1	19.1
	16.8501	17.2	16.9	18	22.2	17.6	18.9	0	21	16.3	19.9	20.2	16	16.9	18.9	18.9	17.8	16.5	14	24	16.3	15.6	15.9	12.9	22.5	26.2	10.6	10.3	0	22.3	13.9	18.8
	16.9504	16.8	16.7	17.7	22	17.4	18.7	0	20.7	16.1	19.7	19.8	15.6	16.6	18.6	18.7	17.6	16.3	13.8	23.7	16	15.3	15.6	12.7	22.1	25.8	10.5	10	0	21.9	13.7	18.5
	17.0507	16.4	16.4	17.4	21.7	17.2	18.6	0	20.5	16	19.4	19.5	15.2	16.3	18.4	18.6	17.4	16	13.7	23.4	15.7	15	15.3	12.5	21.7	25.4	10.3	9.8	1.7	21.6	13.6	18.2
	17.151	16.1	16.2	17.1	21.5	17	18.4	0	20.2	15.8	19.2	19.1	14.9	16.1	18.2	18.6	17.3	15.8	13.6	23	15.4	14.6	14.9	12.3	21.3	25.1	10.2	9.5	4.2	21.2	13.4	17.9
	17.2514	15.7	16	16.8	21.3	16.8	18.3	0.2	20	15.7	18.9	18.8	14.6	15.9	18	18.5	17.1	15.6	13.5	22.7	15.2	14.3	14.6	12.1	21	24.7	10	9.3	6.4	20.9	13.2	17.7
	17.3517	15.4	15.8	16.6	21.1	16.6	18.2	1.2	19.7	15.5	18.7	18.5	14.3	15.7	17.8	18.5	16.9	15.4	13.4	22.4	14.9	14	14.3	11.9	20.6	24.3	9.8	9	8.3	20.6	13	17.4
	17.452	15.1	15.7	16.3	20.9	16.5	18.1	2.3	19.5	15.4	18.4	18.1	14	15.5	17.6	18.4	16.8	15.2	13.2	22	14.7	13.7	14	11.7	20.3	24	9.6	8.7	10	20.2	12.8	17.1
	17.5523	14.8	15.5	16.1	20.7	16.3	18	3.5	19.2	15.2	18.2	17.8	13.8	15.4	17.5	18.4	16.6	15	13.1	21.7	14.4	13.4	13.7	11.4	19.9	23.6	9.5	8.5	11.4	19.9	12.6	16.9
	17.6527	14.6	15.4	15.9	20.5	16.2	17.9	4.7	19	15.1	18	17.5	13.6	15.3	17.4	18.4	16.4	14.7	13	21.4	14.2	13.1	13.4	11.2	19.6	23.2	9.3	8.2	12.6	19.6	12.4	16.6
	17.753	14.4	15.2	15.7	20.3	16.1	17.8	6	18.7	14.9	17.7	17.2	13.4	15.2	17.4	18.4	16.3	14.5	12.9	21.1	14	12.8	13.1	11.1	19.3	22.9	9.1	7.9	13.5	19.3	12.1	16.3
	17.8533	14.2	15.1	15.5	20.1	16	17.7	7.2	18.5	14.8	17.5	16.9	13.2	15.1	17.3	18.4	16.1	14.3	12.8	20.8	13.8	12.5	12.8	10.9	19	22.5	8.9	7.7	14.1	19.1	11.9	16.1
	17.9536	14	15	15.3	19.9	15.9	17.7	8.5	18.2	14.6	17.3	16.7	13.1	15.1	17.3	18.4	15.9	14.1	12.7	20.4	13.6	12.2	12.6	10.7	18.7	22.1	8.8	7.4	14.6	18.8	11.7	15.8
	18.054	13.9	14.9	15.2	19.7	15.8	17.6	9.6	18	14.4	17.1	16.4	13	15	17.2	18.4	15.8	13.9	12.6	20.1	13.5	12	12.3	10.5	18.4	21.8	8.6	7.1	14.8	18.5	11.4	15.6
	18.1543	13.8	14.8	15	19.5	15.7	17.5	10.7	17.8	14.2	16.9	16.1	13	15	17.2	18.4	15.6	13.6	12.5	19.8	13.3	11.7	12.1	10.3	18.1	21.4	8.4	6.9	14.9	18.3	11.2	15.4
	18.2546	13.8	14.7	14.9	19.4	15.7	17.5	11.7	17.5	14.1	16.7	15.9	12.9	15	17.2	18.4	15.4	13.4	12.4	19.4	13.1	11.5	11.8	10.2	17.8	21	8.3	6.7	14.8	18	10.9	15.1
	18.3549	13.7	14.7	14.7	19.2	15.6	17.4	12.5	17.3	13.9	16.5	15.7	12.9	15	17.2	18.3	15.3	13.2	12.3	19.1	13	11.3	11.6	10	17.6	20.7	8.1	6.4	14.5	17.8	10.6	14.9
	18.4553	13.8	14.6	14.6	19	15.6	17.3	13.2	17.1	13.7	16.3	15.4	12.9	15	17.2	18.3	15.1	13	12.2	18.8	12.8	11.1	11.4	9.9	17.3	20.3	8	6.2	14.2	17.5	10.4	14.6
	18.5556	13.8	14.5	14.5	18.8	15.6	17.2	13.9	16.8	13.5	16.1	15.2	12.9	15	17.2	18.2	14.9	12.8	12.1	18.4	12.7	10.9	11.2	9.7	17.1	20	7.8	6	13.8	17.3	10.1	14.4
	18.6559	13.8	14.4	14.3	18.6	15.5	17.1	14.3	16.6	13.4	15.9	15	12.9	15	17.1	18.1	14.7	12.5	12	18.1	12.5	10.7	11	9.6	16.8	19.6	7.7	5.9	13.3	17.1	9.8	14.2
	18.7562	13.9	14.4	14.2	18.4	15.5	17	14.7	16.4	13.2	15.7	14.8	12.9	15	17.1	18	14.6	12.3	11.9	17.8	12.4	10.6	10.8	9.5	16.6	19.3	7.6	5.7	12.8	16.9	9.5	14
	18.8566	13.9	14.3	14.1	18.2	15.5	16.9	15	16.2	13	15.5	14.6	12.9	15	17	17.9	14.4	12.1	11.7	17.4	12.3	10.4	10.6	9.4	16.3	19	7.5	5.5	12.3	16.7	9.2	13.8
	18.9569	14	14.2	14	18	15.5	16.7	15.2	16	12.9	15.3	14.4	12.9	15	16.9	17.7	14.2	11.9	11.6	17.1	12.1	10.3	10.5	9.2	16.1	18.6	7.4	5.4	11.8	16.5	8.9	13.6
	19.0572	14	14.1	13.8	17.8	15.4	16.6	15.2	15.8	12.8	15.2	14.2	12.9	14.9	16.8	17.6	14	11.7	11.5	16.8	12	10.1	10.3	9.1	15.9	18.3	7.3	5.3	11.2	16.3	8.6	13.4
	19.1575	14	14	13.7	17.6	15.4	16.4	15.2	15.6	12.7	15	14	12.9	14.9	16.7	17.4	13.8	11.5	11.3	16.6	11.8	10	10.1	9	15.6	18	7.2	5.2	10.7	16.1	8.3	13.2
	19.2579	14.1	13.9	13.5	17.4	15.4	16.2	15.1	15.5	12.6	14.8	13.7	12.9	14.8	16.6	17.2	13.7	11.3	11.2	16.4	11.7	9.8	10	8.9	15.4	17.7	7.2	5.1	10.3	15.9	8.1	13
	19.3582	14.1	13.8	13.3	17.2	15.4	16.1	15	15.3	12.5	14.6	13.5	12.9	14.7	16.4	17	13.5	11.1	11.1	16.2	11.5	9.7	9.9	8.8	15.1	17.4	7.1	5.1	9.8	15.7	7.8	12.8
	19.4585	14	13.6	13.2	17	15.4	15.9	14.8	15.1	12.5	14.5	13.3	12.8	14.6	16.2	16.8	13.3	10.9	10.9	16	11.3	9.6	9.7	8.7	14.9	17.2	7	5	9.4	15.5	7.6	12.6
	19.5588	14	13.5	13	16.8	15.4	15.6	14.6	15	12.5	14.3	13.1	12.7	14.5	16	16.5	13.1	10.8	10.8	16	11.2	9.5	9.6	8.6	14.7	16.9	7	5	9	15.3	7.3	12.4
	19.6592	13.9	13.3	12.8	16.6	15.4	15.4	14.4	14.8	12.5	14.1	12.9	12.6	14.3	15.7	16.3	13	10.6	10.6	16	11	9.4	9.5	8.4	14.4	16.6	6.9	4.9	8.7	15.1	7.1	12.3
	19.7595	13.8	13.1	12.6	16.4	15.4	15.2	14.1	14.7	12.6	14	12.7	12.5	14.1	15.5	16.1	12.8	10.4	10.5	16	10.8	9.2	9.3	8.3	14.2	16.4	6.9	4.9	8.4	14.9	7	12.1
	19.8598	13.7	12.9	12.4	16.1	15.4	15	13.8	14.5	12.6	13.8	12.5	12.4	14	15.2	15.8	12.7	10.3	10.3	16.2	10.6	9.1	9.2	8.2	14	16.2	6.8	4.9	8.1	14.7	6.8	11.9
	19.9601	13.6	12.7	12.1	15.9	15.3	14.8	13.5	14.4	12.7	13.6	12.3	12.2	13.8	14.9	15.6	12.5	10.1	10.2	16.5	10.5	9	9.1	8.1	13.7	15.9	6.8	4.9	7.8	14.5	6.8	11.8
	20.0605	13.4	12.5	11.9	15.7	15.3	14.6	13.3	14.2	12.7	13.5	12.1	12	13.6	14.6	15.3	12.4	10	10	16.8	10.3	8.9	8.9	7.9	13.5	15.7	6.7	4.9	7.6	14.3	6.7	11.6
	20.1608	13.2	12.3	11.7	15.5	15.3	14.3	13	14.1	12.8	13.3	11.9	11.8	13.4	14.3	15.1	12.3	9.9	9.9	17.3	10.1	8.8	8.8	7.8	13.3	15.5	6.6	4.8	7.5	14.1	6.7	11.4
	20.2611	13	12.1	11.4	15.3	15.2	14.1	12.7	14	12.9	13.1	11.7	11.5	13.2	14	14.9	12.1	9.8	9.7	17.8	10	8.7	8.7	7.7	13.1	15.3	6.6	4.8	7.3	13.9	6.8	11.3
	20.3614	12.7	11.8	11.2	15.1	15.2	13.9	12.4	13.8	12.9	12.9	11.5	11.3	13	13.7	14.7	12	9.7	9.6	18.5	9.8	8.6	8.6	7.5	12.9	15.1	6.5	4.8	7.2	13.7	6.8	11.1
	20.4618	12.4	11.6	10.9	14.9	15.2	13.7	12.2	13.7	12.9	12.8	11.3	11	12.7	13.3	14.5	11.9	9.6	9.5	19.2	9.7	8.5	8.5	7.4	12.7	14.8	6.4	4.8	7	13.5	7	11
	20.5621	12.1	11.3	10.7	14.7	15.1	13.6	12	13.5	12.8	12.6	11.1	10.7	12.5	13	14.3	11.8	9.5	9.4	20	9.5	8.4	8.3	7.2	12.5	14.6	6.3	4.8	6.9	13.3	7.2	10.8
	20.6624	11.8	11.1	10.4	14.5	15	13.4	11.7	13.4	12.7	12.4	10.9	10.4	12.3	12.7	14.1	11.7	9.4	9.3	20.9	9.4	8.3	8.2	7.1	12.3	14.4	6.2	4.7	6.9	13.1	7.4	10.6
	20.7627	11.5	10.8	10.2	14.4	14.9	13.2	11.5	13.2	12.5	12.2	10.7	10.2	12.1	12.5	13.9	11.7	9.3	9.2	21.9	9.3	8.2	8.1	6.9	12.1	14.2	6.1	4.7	6.8	12.9	7.6	10.5
	20.8631	11.2	10.6	9.9	14.2	14.8	13.1	11.3	13.1	12.2	12.1	10.5	9.9	11.9	12.2	13.8	11.6	9.3	9.1	22.9	9.2	8.1	8	6.8	11.9	14	6	4.6	6.7	12.7	7.9	10.3
	20.9634	10.9	10.4	9.7	14	14.7	12.9	11.1	12.9	11.7	11.9	10.3	9.6	11.8	11.9	13.6	11.5	9.2	9	23.9	9.1	8.1	7.9	6.6	11.7	13.8	5.8	4.5	6.6	12.5	8.2	10.2
	21.0637	10.5	10.1	9.5	13.8	14.6	12.8	10.9	12.7	11.2	11.7	10.2	9.3	11.6	11.7	13.5	11.4	9.1	8.9	24.9	9	8	7.8	6.5	11.6	13.6	5.7	4.5	6.6	12.3	8.4	10
	21.164	10.2	9.9	9.3	13.7	14.5	12.7	10.8	12.6	10.5	11.5	10	9	11.5	11.5	13.4	11.4	9.1	8.8	25.9	9	7.9	7.7	6.3	11.4	13.4	5.5	4.4	6.5	12.1	8.7	9.8
	21.2644	9.9	9.7	9.1	13.5	14.3	12.6	10.6	12.4	9.6	11.4	9.8	8.8	11.3	11.3	13.3	11.3	9	8.7	26.9	8.9	7.8	7.6	6.1	11.2	13.2	5.4	4.3	6.4	11.9	8.9	9.7
	21.3647	9.5	9.5	8.9	13.4	14.2	12.5	10.4	12.2	8.6	11.2	9.6	8.5	11.2	11.2	13.2	11.2	9	8.7	27.7	8.9	7.8	7.5	6	11.1	13	5.2	4.2	6.4	11.7	9	9.5
	21.465	9.2	9.3	8.8	13.3	14	12.4	10.3	12.1	7.5	11	9.5	8.3	11.1	11	13.1	11.2	8.9	8.6	28.4	8.8	7.7	7.4	5.8	10.9	12.8	5.1	4.1	6.3	11.5	9.1	9.3
	21.5653	9	9.1	8.6	13.2	13.8	12.3	10.1	11.9	6.1	10.9	9.3	8.1	11	10.9	13	11.1	8.9	8.6	29	8.8	7.6	7.3	5.7	10.8	12.6	4.9	3.9	6.3	11.3	9	9.2
	21.6657	8.7	9	8.5	13.1	13.6	12.2	10	11.7	4.7	10.7	9.2	7.9	10.9	10.8	13	11	8.8	8.5	29.4	8.8	7.5	7.3	5.5	10.6	12.4	4.7	3.8	6.2	11.1	8.8	9
	21.766	8.4	8.9	8.4	13	13.3	12.1	9.8	11.6	3	10.5	9.1	7.7	10.8	10.7	12.9	10.9	8.7	8.5	29.6	8.7	7.5	7.2	5.4	10.4	12.1	4.6	3.7	6.2	10.9	8.4	8.9
	21.8663	8.2	8.7	8.3	12.9	13.1	12.1	9.7	11.4	1.3	10.4	8.9	7.6	10.7	10.6	12.9	10.9	8.6	8.4	29.6	8.7	7.4	7.1	5.3	10.3	11.9	4.4	3.6	6.2	10.7	7.9	8.7
	21.9666	8	8.7	8.3	12.8	12.8	12	9.6	11.3	0	10.2	8.8	7.5	10.7	10.5	12.8	10.8	8.6	8.3	29.4	8.7	7.3	7	5.1	10.1	11.7	4.2	3.4	6.1	10.5	7.1	8.6
	22.067	7.9	8.6	8.3	12.7	12.6	12	9.4	11.1	0	10.1	8.7	7.4	10.6	10.5	12.7	10.7	8.5	8.3	28.9	8.6	7.2	7	5	10	11.5	4.1	3.3	6.1	10.3	6.2	8.5
	22.1673	7.8	8.5	8.2	12.7	12.3	11.9	9.3	11	0	10	8.6	7.3	10.5	10.4	12.7	10.6	8.4	8.2	28.3	8.5	7.1	6.9	4.9	9.8	11.3	4	3.2	6.1	10.1	4.9	8.3
	22.2676	7.7	8.5	8.2	12.6	12.1	11.9	9.2	10.8	0	9.8	8.5	7.2	10.5	10.4	12.6	10.5	8.3	8.2	27.5	8.4	7	6.8	4.8	9.6	11.1	3.8	3	6.1	9.9	3.5	8.2
	22.3679	7.7	8.5	8.3	12.6	11.8	11.8	9.1	10.7	0	9.7	8.4	7.1	10.4	10.3	12.6	10.4	8.2	8.1	26.6	8.3	6.9	6.7	4.7	9.4	11	3.7	2.9	6	9.8	1.7	8.1
	22.4683	7.7	8.5	8.3	12.5	11.5	11.8	8.9	10.6	0	9.6	8.3	7.1	10.3	10.3	12.5	10.3	8	8.1	25.5	8.2	6.7	6.6	4.6	9.3	10.8	3.6	2.8	6	9.6	0	8
	22.5686	7.7	8.5	8.3	12.5	11.2	11.7	8.8	10.4	0	9.5	8.2	7.1	10.2	10.3	12.4	10.2	7.9	8	24.4	8	6.6	6.6	4.5	9.1	10.6	3.5	2.7	6	9.5	0	7.9
	22.6689	7.8	8.5	8.4	12.4	11	11.7	8.7	10.3	0	9.4	8.1	7.1	10.2	10.2	12.4	10.1	7.8	8	23.1	7.9	6.4	6.5	4.4	8.9	10.4	3.4	2.7	6	9.3	0	7.8
	22.7692	8	8.6	8.4	12.4	10.7	11.6	8.6	10.2	0	9.3	8	7.1	10.1	10.1	12.3	10	7.7	7.9	21.9	7.6	6.3	6.4	4.4	8.7	10.3	3.4	2.6	6	9.2	0	7.7
	22.8695	8.1	8.6	8.5	12.3	10.4	11.5	8.5	10.1	0	9.2	7.9	7.1	10	10.1	12.2	9.9	7.6	7.8	20.6	7.4	6.1	6.3	4.3	8.5	10.1	3.3	2.5	6	9.1	0	7.6
	22.9699	8.3	8.7	8.5	12.2	10.2	11.5	8.4	10	0	9.1	7.9	7.1	9.8	10	12.1	9.8	7.5	7.7	19.3	7.2	6	6.2	4.2	8.3	10	3.3	2.5	6	9	0	7.5
	23.0702	8.5	8.7	8.5	12.2	10	11.4	8.3	9.9	0	9.1	7.8	7.1	9.7	9.9	12	9.7	7.4	7.7	18.1	6.9	5.8	6	4.2	8.1	9.9	3.3	2.5	6	8.9	0	7.4
	23.1705	8.7	8.7	8.6	12.1	9.7	11.3	8.2	9.8	0	9	7.7	7.1	9.6	9.8	11.9	9.5	7.2	7.6	16.9	6.6	5.6	5.9	4.1	7.9	9.8	3.3	2.4	6	8.8	0	7.3
	23.2708	8.9	8.8	8.6	12	9.5	11.2	8.1	9.7	0	8.9	7.6	7.1	9.5	9.7	11.8	9.4	7.1	7.5	15.8	6.3	5.5	5.8	4.1	7.7	9.6	3.3	2.4	6	8.7	0	7.3
	23.3712	9.1	8.8	8.6	11.8	9.3	11.1	8	9.7	0	8.9	7.5	7.1	9.3	9.6	11.7	9.3	7	7.4	14.8	6	5.3	5.6	4.1	7.5	9.5	3.3	2.4	6	8.6	0	7.2
	23.4715	9.3	8.8	8.5	11.7	9.1	10.9	7.9	9.6	0	8.8	7.4	7.1	9.2	9.5	11.6	9.2	7	7.3	13.9	5.7	5.1	5.5	4	7.4	9.4	3.3	2.5	6	8.5	0	7.1
	23.5718	9.5	8.8	8.5	11.6	9	10.8	7.8	9.5	0	8.8	7.3	7	9	9.4	11.4	9.1	6.9	7.2	13	5.4	5	5.4	4	7.2	9.4	3.3	2.5	6	8.5	0	7
	23.6721	9.7	8.8	8.4	11.4	8.8	10.6	7.7	9.4	0	8.7	7.2	7	8.9	9.2	11.3	9	6.8	7.2	12.3	5.1	4.8	5.2	4	7	9.3	3.4	2.5	6	8.4	0	7
	23.7725	9.8	8.7	8.3	11.2	8.7	10.4	7.6	9.3	0	8.6	7.1	7	8.8	9.1	11.2	8.9	6.7	7.1	11.7	4.8	4.7	5.1	4	6.9	9.2	3.4	2.6	6	8.3	0	6.9
	23.8728	9.9	8.6	8.2	11.1	8.6	10.2	7.6	9.3	0	8.6	7	6.9	8.6	8.9	11	8.8	6.6	7	11.1	4.5	4.5	5	3.9	6.7	9.1	3.4	2.6	5.9	8.3	0	6.8
	23.9731	9.9	8.6	8.1	10.9	8.5	9.9	7.5	9.2	0	8.5	6.9	6.9	8.5	8.8	10.9	8.7	6.5	6.9	10.7	4.2	4.4	4.9	3.9	6.6	9	3.4	2.6	5.9	8.2	0	6.8
	24.0734	9.8	8.4	7.9	10.7	8.4	9.6	7.4	9.1	0	8.4	6.8	6.8	8.4	8.6	10.8	8.6	6.5	6.8	10.3	3.9	4.3	4.8	3.9	6.5	9	3.5	2.7	5.8	8.1	0	6.7
	24.1738	9.7	8.3	7.7	10.5	8.3	9.2	7.3	9	0	8.4	6.7	6.8	8.2	8.5	10.6	8.5	6.4	6.7	10	3.7	4.2	4.7	3.9	6.4	8.9	3.5	2.7	5.8	8.1	0	6.6
	24.2741	9.5	8.1	7.6	10.3	8.3	8.8	7.3	8.9	0	8.3	6.6	6.7	8.1	8.3	10.5	8.4	6.3	6.6	9.8	3.5	4.1	4.7	3.9	6.3	8.8	3.5	2.8	5.7	8	0	6.6
	24.3744	9.3	8	7.4	10.1	8.2	8.4	7.2	8.8	0.7	8.2	6.5	6.6	8	8.2	10.3	8.4	6.3	6.5	9.6	3.3	4	4.7	3.8	6.3	8.7	3.5	2.8	5.6	7.9	0	6.5
	24.4747	9	7.8	7.2	9.9	8.2	8	7.1	8.7	2.2	8.1	6.4	6.5	7.9	8	10.2	8.3	6.2	6.5	9.4	3.1	4	4.7	3.8	6.2	8.7	3.5	2.8	5.5	7.8	0	6.4
	24.5751	8.7	7.6	6.9	9.8	8.2	7.5	7	8.7	3.4	8	6.3	6.4	7.8	7.9	10	8.2	6.2	6.4	9.3	3	3.9	4.8	3.8	6.1	8.6	3.5	2.8	5.4	7.7	0	6.4
	24.6754	8.3	7.4	6.7	9.6	8.1	7	7	8.5	4.6	7.9	6.2	6.3	7.7	7.7	9.9	8.1	6.1	6.3	9.3	2.9	3.9	4.9	3.8	6.1	8.5	3.4	2.8	5.3	7.6	0	6.3
	24.7757	7.8	7.2	6.5	9.5	8.1	6.4	6.9	8.4	5.6	7.8	6.1	6.2	7.7	7.6	9.8	8	6	6.2	9.2	2.9	3.9	5.1	3.8	6.1	8.4	3.4	2.8	5.1	7.6	0	6.2
	24.876	7.4	7	6.3	9.3	8.1	5.8	6.9	8.3	6.4	7.7	6	6.1	7.6	7.5	9.7	7.9	6	6.2	9.2	2.8	3.9	5.4	3.7	6.1	8.3	3.4	2.7	5	7.5	0	6.2
	24.9764	6.9	6.8	6.2	9.2	8.1	5.3	6.8	8.2	7	7.6	5.9	6	7.5	7.3	9.5	7.8	5.9	6.1	9.2	2.8	3.9	5.7	3.7	6	8.3	3.3	2.7	4.8	7.4	0	6.1
	25.0767	6.4	6.6	6	9.1	8.1	4.7	6.7	8.1	7.6	7.5	5.8	5.8	7.5	7.2	9.4	7.7	5.8	6	9.2	2.9	3.9	6	3.7	6	8.2	3.3	2.6	4.7	7.3	0	6
	25.177	5.9	6.5	5.8	9.1	8.1	4.1	6.7	8	7.9	7.4	5.7	5.7	7.5	7.1	9.3	7.6	5.8	6	9.2	2.9	3.9	6.4	3.6	6	8.1	3.2	2.6	4.5	7.2	0	5.9
	25.2773	5.5	6.3	5.7	9	8.1	3.5	6.6	7.9	8.2	7.3	5.6	5.6	7.4	7	9.2	7.5	5.7	5.9	9.2	3	3.9	6.9	3.6	6	8	3.1	2.5	4.3	7	0	5.8
	25.3777	5.1	6.2	5.6	9	8	2.9	6.6	7.8	8.3	7.2	5.5	5.5	7.4	6.9	9.1	7.4	5.6	5.9	9.2	3.1	3.9	7.4	3.6	6	7.9	3	2.4	4.2	6.9	0	5.8
	25.478	4.7	6.1	5.6	9	8	2.4	6.5	7.7	8.4	7.1	5.4	5.4	7.4	6.8	9	7.3	5.6	5.8	9.2	3.2	4	8	3.5	6.1	7.8	3	2.3	4	6.8	2	5.7
	25.5783	4.5	6	5.5	9.1	7.9	1.9	6.5	7.6	8.4	7	5.3	5.3	7.3	6.7	8.9	7.2	5.5	5.8	9.2	3.4	4	8.5	3.5	6.1	7.7	2.9	2.2	3.8	6.7	3.8	5.6
	25.6786	4.2	6	5.5	9.1	7.9	1.4	6.4	7.5	8.3	6.9	5.3	5.1	7.3	6.6	8.8	7.1	5.4	5.7	9.2	3.5	4	9.1	3.4	6.1	7.6	2.8	2	3.7	6.6	5.3	5.5
	25.779	4.1	6	5.5	9.2	7.8	1.1	6.4	7.4	8.1	6.8	5.2	5	7.3	6.5	8.8	7	5.3	5.7	9.2	3.6	4	9.7	3.4	6.1	7.5	2.7	1.9	3.5	6.5	6.5	5.4
	25.8793	4.1	6	5.6	9.2	7.8	0.8	6.3	7.3	7.9	6.7	5.1	4.9	7.3	6.4	8.7	7	5.3	5.6	9.2	3.8	4	10.3	3.3	6.1	7.4	2.7	1.8	3.4	6.4	7.4	5.3
	25.9796	4.1	6	5.6	9.3	7.7	0.5	6.3	7.2	7.7	6.6	5.1	4.8	7.2	6.3	8.6	6.9	5.2	5.6	9.2	3.9	4.1	10.8	3.3	6.1	7.3	2.6	1.7	3.2	6.2	8.1	5.2
	26.0799	4.2	6.1	5.7	9.4	7.6	0.4	6.2	7.1	7.5	6.5	5	4.7	7.2	6.3	8.6	6.8	5.1	5.5	9.2	4.1	4.1	11.2	3.2	6.1	7.2	2.5	1.5	3.1	6.1	8.6	5.1
	26.1803	4.5	6.2	5.8	9.5	7.5	0.3	6.2	7	7.3	6.4	5	4.7	7.2	6.2	8.5	6.7	5.1	5.5	9.1	4.2	4.1	11.6	3.2	6.1	7.1	2.5	1.4	3	6	8.9	5
	26.2806	4.8	6.3	6	9.6	7.4	0.3	6.1	6.9	7	6.3	4.9	4.6	7.1	6.1	8.5	6.6	5	5.4	9.1	4.4	4.1	11.9	3.1	6.1	7	2.4	1.3	2.9	5.9	8.9	4.9
	26.3809	5.2	6.4	6.1	9.6	7.3	0.4	6.1	6.8	6.8	6.2	4.9	4.5	7.1	6	8.4	6.6	4.9	5.4	9.1	4.5	4.1	12	3.1	6.1	6.9	2.4	1.2	2.8	5.8	8.8	4.8
	26.4812	5.6	6.5	6.2	9.7	7.1	0.6	6	6.8	6.6	6.2	4.8	4.5	7	6	8.3	6.5	4.9	5.3	9.1	4.6	4.1	12	3	6.1	6.8	2.3	1.1	2.7	5.7	8.6	4.7
	26.5816	6.1	6.7	6.4	9.8	7	0.8	6	6.7	6.4	6.1	4.8	4.4	7	5.9	8.3	6.5	4.8	5.3	9	4.8	4.1	11.9	3	6.1	6.7	2.3	1	2.6	5.6	8.3	4.6
	26.6819	6.6	6.8	6.5	9.8	6.9	1.1	5.9	6.6	6.2	6	4.8	4.3	6.9	5.9	8.2	6.4	4.7	5.2	9	4.9	4	11.5	2.9	6	6.6	2.3	0.9	2.6	5.5	7.9	4.5
	26.7822	7.2	7	6.6	9.8	6.7	1.5	5.9	6.6	6.1	6	4.7	4.3	6.8	5.8	8.2	6.4	4.7	5.2	9	5	4	11	2.9	6	6.5	2.3	0.8	2.5	5.4	7.4	4.4
	26.8825	7.7	7.1	6.7	9.8	6.6	1.8	5.8	6.5	5.9	5.9	4.7	4.3	6.8	5.7	8.1	6.3	4.6	5.1	8.9	5	4	10.4	2.8	6	6.4	2.2	0.7	2.5	5.3	6.9	4.3
	26.9829	8.2	7.2	6.8	9.8	6.5	2.2	5.8	6.4	5.8	5.8	4.7	4.2	6.7	5.7	8.1	6.3	4.6	5.1	8.9	5.1	4	9.5	2.8	5.9	6.3	2.2	0.7	2.5	5.2	6.4	4.2
	27.0832	8.7	7.3	6.9	9.8	6.3	2.6	5.7	6.4	5.7	5.8	4.6	4.2	6.6	5.7	8	6.3	4.5	5	8.9	5.2	4	8.5	2.7	5.9	6.2	2.2	0.7	2.5	5.1	5.8	4.1
	27.1835	9.1	7.4	6.9	9.8	6.2	3	5.6	6.3	5.6	5.7	4.6	4.1	6.5	5.6	7.9	6.2	4.5	5	8.8	5.2	3.9	7.3	2.7	5.9	6.1	2.2	0.7	2.5	5	5.3	4.1
	27.2838	9.5	7.4	6.9	9.7	6	3.4	5.6	6.3	5.6	5.7	4.5	4.1	6.4	5.6	7.9	6.2	4.5	5	8.8	5.2	3.9	6	2.6	5.8	6	2.2	0.6	2.5	4.9	4.8	4
	27.3842	9.8	7.5	6.9	9.6	5.9	3.8	5.5	6.2	5.5	5.6	4.5	4.1	6.3	5.5	7.8	6.2	4.4	4.9	8.7	5.2	3.9	4.6	2.6	5.8	5.9	2.2	0.6	2.6	4.8	4.3	3.9
	27.4845	10.1	7.5	6.9	9.5	5.8	4.2	5.4	6.2	5.5	5.6	4.4	4	6.3	5.5	7.8	6.2	4.4	4.9	8.7	5.2	3.8	3.1	2.6	5.7	5.8	2.2	0.7	2.6	4.7	3.9	3.9
	27.5848	10.2	7.5	6.8	9.4	5.6	4.6	5.4	6.1	5.5	5.5	4.4	4	6.2	5.5	7.7	6.1	4.3	4.8	8.6	5.2	3.8	1.6	2.5	5.7	5.7	2.2	0.7	2.6	4.6	3.5	3.8
	27.6851	10.3	7.4	6.7	9.2	5.5	4.9	5.3	6.1	5.4	5.5	4.3	3.9	6.1	5.5	7.6	6.1	4.3	4.8	8.5	5.2	3.8	0.2	2.5	5.6	5.6	2.2	0.7	2.7	4.5	3.1	3.8
	27.7855	10.4	7.3	6.6	9.1	5.4	5.2	5.3	6	5.4	5.4	4.3	3.9	6	5.4	7.6	6.1	4.3	4.8	8.4	5.2	3.8	0	2.5	5.6	5.5	2.1	0.7	2.7	4.5	2.8	3.8
	27.8858	10.3	7.3	6.5	8.9	5.3	5.5	5.2	6	5.4	5.4	4.2	3.8	5.9	5.4	7.5	6.1	4.3	4.7	8.4	5.2	3.7	0	2.5	5.5	5.4	2.1	0.8	2.7	4.4	2.5	3.7
	27.9861	10.2	7.2	6.4	8.7	5.2	5.7	5.1	5.9	5.4	5.4	4.2	3.8	5.9	5.4	7.5	6	4.2	4.7	8.3	5.1	3.7	0	2.4	5.5	5.3	2.1	0.8	2.8	4.3	2.3	3.7
	28.0864	10	7	6.2	8.5	5.1	5.9	5.1	5.9	5.4	5.3	4.1	3.8	5.8	5.4	7.4	6	4.2	4.6	8.2	5.1	3.7	0	2.4	5.4	5.2	2.1	0.8	2.8	4.3	2.1	3.7
	28.1868	9.8	6.9	6	8.4	5	6.1	5	5.8	5.3	5.3	4	3.7	5.8	5.4	7.3	6	4.2	4.6	8.1	5	3.7	0	2.4	5.3	5.1	2	0.9	2.8	4.2	2	3.7
	28.2871	9.6	6.7	5.9	8.2	4.9	6.2	4.9	5.8	5.3	5.3	4	3.7	5.7	5.4	7.3	6	4.1	4.6	8	5	3.6	0	2.4	5.3	5.1	2	0.9	2.8	4.2	1.8	3.6
	28.3874	9.3	6.6	5.7	8	4.8	6.3	4.9	5.7	5.3	5.2	3.9	3.6	5.7	5.3	7.3	5.9	4.1	4.5	7.9	4.9	3.6	0	2.4	5.2	5	2	0.9	2.8	4.2	1.8	3.6
	28.4877	9	6.4	5.5	7.8	4.8	6.4	4.8	5.7	5.2	5.2	3.8	3.5	5.7	5.3	7.2	5.9	4.1	4.5	7.8	4.8	3.6	0	2.4	5.1	4.9	1.9	0.9	2.8	4.1	1.7	3.6
	28.5881	8.6	6.2	5.3	7.7	4.7	6.5	4.8	5.6	5.2	5.2	3.7	3.5	5.6	5.3	7.2	5.9	4	4.4	7.7	4.7	3.6	0	2.4	5	4.8	1.9	1	2.8	4.1	1.7	3.6
	28.6884	8.3	6	5.1	7.5	4.6	6.5	4.7	5.5	5.2	5.1	3.7	3.4	5.6	5.2	7.1	5.8	4	4.4	7.6	4.7	3.5	0	2.4	5	4.8	1.8	1	2.8	4.1	1.7	3.6
	28.7887	7.9	5.9	4.9	7.3	4.6	6.5	4.7	5.5	5.1	5.1	3.6	3.4	5.6	5.2	7.1	5.8	4	4.3	7.4	4.6	3.5	0	2.4	4.9	4.7	1.8	1	2.8	4.1	1.7	3.6
	28.889	7.6	5.7	4.7	7.2	4.5	6.5	4.6	5.4	5.1	5	3.5	3.3	5.6	5.2	7.1	5.8	3.9	4.3	7.3	4.5	3.5	0	2.4	4.8	4.7	1.7	1	2.8	4.1	1.7	3.6
	28.9894	7.2	5.5	4.4	7	4.5	6.5	4.5	5.3	5	5	3.4	3.3	5.6	5.1	7.1	5.7	3.9	4.2	7.2	4.4	3.5	0	2.3	4.7	4.6	1.7	1	2.7	4.1	1.7	3.6
	29.0897	6.8	5.4	4.2	6.8	4.5	6.5	4.5	5.2	5	5	3.3	3.2	5.5	5.1	7	5.7	3.8	4.2	7.1	4.3	3.5	0	2.3	4.6	4.6	1.6	1	2.7	4.1	1.7	3.5
	29.19	6.5	5.2	4	6.7	4.5	6.4	4.4	5.2	4.9	4.9	3.2	3.2	5.5	5	7	5.6	3.8	4.2	7	4.2	3.4	0	2.3	4.5	4.5	1.6	0.9	2.6	4.1	1.7	3.5
	29.2903	6.1	5	3.8	6.5	4.5	6.4	4.4	5.1	4.9	4.9	3.2	3.1	5.5	5	7	5.6	3.7	4.1	6.9	4.1	3.4	0	2.3	4.4	4.5	1.5	0.9	2.5	4.1	1.8	3.5
	29.3907	5.8	4.9	3.6	6.4	4.5	6.4	4.3	5	4.8	4.8	3.1	3.1	5.5	4.9	7	5.5	3.7	4.1	6.8	4	3.4	0	2.2	4.2	4.5	1.5	0.9	2.5	4.1	1.8	3.5
	29.491	5.5	4.7	3.4	6.2	4.5	6.3	4.2	5	4.7	4.8	3	3	5.5	4.8	7	5.5	3.6	4	6.7	3.9	3.4	0	2.2	4.1	4.4	1.5	0.9	2.4	4.1	1.8	3.5
	29.5913	5.2	4.6	3.2	6.1	4.5	6.3	4.2	4.9	4.7	4.7	2.9	3	5.5	4.8	6.9	5.4	3.6	4	6.6	3.8	3.4	0	2.2	4	4.4	1.4	0.8	2.3	4.1	1.8	3.5
	29.6916	4.8	4.4	3	5.9	4.5	6.3	4.1	4.8	4.6	4.7	2.9	2.9	5.5	4.7	6.9	5.4	3.6	3.9	6.5	3.7	3.4	0	2.1	3.9	4.4	1.4	0.8	2.3	4.2	1.8	3.5
	29.792	4.5	4.3	2.8	5.8	4.5	6.2	4	4.8	4.6	4.6	2.8	2.9	5.4	4.6	6.9	5.3	3.5	3.9	6.4	3.6	3.4	0	2.1	3.7	4.4	1.4	0.8	2.2	4.2	1.8	3.5
	29.8923	4.2	4.1	2.6	5.6	4.6	6.2	3.9	4.7	4.5	4.6	2.7	2.9	5.4	4.6	6.8	5.3	3.5	3.8	6.4	3.5	3.4	0.1	2	3.6	4.4	1.4	0.8	2.1	4.2	1.8	3.4
	29.9926	3.9	4	2.4	5.5	4.6	6.1	3.9	4.6	4.5	4.5	2.7	2.8	5.4	4.5	6.8	5.2	3.4	3.8	6.3	3.4	3.4	0.7	1.9	3.5	4.3	1.4	0.7	2.1	4.2	1.8	3.4
	30.0929	3.6	3.8	2.2	5.4	4.6	6.1	3.8	4.6	4.5	4.5	2.6	2.8	5.3	4.4	6.7	5.2	3.4	3.8	6.2	3.2	3.4	1.2	1.9	3.3	4.3	1.4	0.7	2	4.2	1.8	3.4
	30.1933	3.3	3.7	2	5.2	4.7	6.1	3.7	4.5	4.4	4.4	2.6	2.8	5.3	4.4	6.7	5.1	3.3	3.7	6.1	3.1	3.4	1.7	1.8	3.2	4.3	1.4	0.7	1.9	4.3	1.8	3.4
	30.2936	3	3.5	1.8	5.1	4.7	6	3.6	4.4	4.4	4.4	2.6	2.8	5.3	4.3	6.6	5.1	3.3	3.7	6.1	2.9	3.4	2.1	1.8	3	4.3	1.4	0.7	1.9	4.3	1.8	3.4
	30.3939	2.8	3.4	1.7	5	4.7	6	3.5	4.4	4.4	4.3	2.5	2.8	5.2	4.3	6.5	5	3.3	3.7	6	2.8	3.3	2.4	1.7	2.9	4.3	1.4	0.7	1.8	4.3	1.8	3.3
	30.4942	2.5	3.2	1.5	4.9	4.7	5.9	3.5	4.3	4.3	4.3	2.5	2.7	5.2	4.2	6.5	5	3.2	3.6	5.9	2.6	3.3	2.7	1.6	2.8	4.3	1.4	0.7	1.8	4.3	1.8	3.3
	30.5946	2.2	3.1	1.4	4.8	4.7	5.9	3.4	4.3	4.3	4.2	2.5	2.7	5.1	4.2	6.4	4.9	3.2	3.6	5.9	2.5	3.3	2.9	1.6	2.6	4.3	1.5	0.7	1.8	4.3	1.7	3.3
	30.6949	2	2.9	1.3	4.8	4.6	5.8	3.3	4.2	4.3	4.2	2.5	2.7	5.1	4.1	6.3	4.9	3.2	3.6	5.8	2.3	3.2	3	1.5	2.5	4.3	1.5	0.7	1.7	4.3	1.7	3.3
	30.7952	1.8	2.8	1.2	4.7	4.5	5.8	3.2	4.2	4.2	4.1	2.5	2.7	5	4.1	6.2	4.8	3.1	3.6	5.7	2.2	3.1	3.2	1.4	2.4	4.3	1.5	0.7	1.7	4.3	1.7	3.2
	30.8955	1.5	2.7	1.2	4.7	4.4	5.7	3.2	4.1	4.2	4.1	2.5	2.7	5	4	6.1	4.8	3.1	3.5	5.7	2	2.9	3.2	1.4	2.2	4.3	1.6	0.7	1.7	4.3	1.7	3.2
	30.9959	1.4	2.6	1.2	4.7	4.3	5.6	3.1	4.1	4.2	4	2.6	2.7	4.9	4	6	4.7	3.1	3.5	5.6	1.8	2.7	3.3	1.3	2.1	4.3	1.6	0.6	1.7	4.3	1.6	3.1

## Sheet: Fig 2B
		TGA			TGA
		min	nmol/L	AUC	slope (nmol/min)	lag time (min)			Table Analyzed	TGA lag time						Table Analyzed	TGA slope						Table Analyzed	TGA Peak Time						Table Analyzed	TGA Peak Concentration						Table Analyzed	TGA AUC.
	trauma 1	6.9	427.5	2629.2	137.4	3.8
	trauma 2	5.7	448.6	2678.1	149.2	2.7																	Normality Test (Shapiro-Wilk):	Failed	(P < 0.050)					Normality Test (Shapiro-Wilk):	Passed	(P = 0.127)					Normality Test (Shapiro-Wilk):	Failed	(P < 0.050)
	trauma 3	7.1	394.6	3132.5	115.7	3.7			Normality Test (Shapiro-Wilk):	Passed	(P = 0.097)					Normality Test (Shapiro-Wilk):	Failed	(P < 0.050)
	trauma 4	5.9	429.4	3297.7	147.5	3																								Equal Variance Test (Brown-Forsythe):	Passed	(P = 0.361)
	trauma 5	8.6	236.8	2094.9	52.4	4.1			Equal Variance Test (Brown-Forsythe):	Passed	(P = 0.088)												Test execution ended by user request, Rank Sum Test begun														Test execution ended by user request, Rank Sum Test begun
	trauma 6	5.4	676.1	3868.5	269.3	2.9										Test execution ended by user request, Rank Sum Test begun														Group Name	N	Missing	Mean	Std Dev	SEM
	trauma 7	7.4	341.1	2647.3	94.4	3.8			Group Name	N	Missing	Mean	Std Dev	SEM									Mann-Whitney Rank Sum Test	Friday, September 19, 2025, 1:05:43 PM						Col 1	10	0	530.98	94.162	29.777		Mann-Whitney Rank Sum Test	Friday, September 19, 2025, 1:10:13 PM
	trauma 8	7.9	289.3	2270.3	82.4	4.4			Col 1	10	0	1.55	0.538	0.17		Mann-Whitney Rank Sum Test	Friday, September 19, 2025, 12:54:48 PM													Col 2	21	0	321.338	129.246	28.204
	trauma 9	14.6	97.9	2083.2	10	4.9			Col 2	21	0	3.814	0.758	0.165									Data source: Data 1 in Notebook1														Data source: Data 1 in Notebook1
	trauma 10	9.4	190	2003.2	42.1	4.9										Data source: Data 1 in Notebook1														Difference	209.642
	trauma 11	8.8	269.7	2861.8	56	4			Difference	-2.264													Group	N	Missing	Median	0.25	0.75									Group	N	Missing	Median	0.25	0.75
	trauma 12	9.3	288.2	2390.8	63.8	4.8										Group	N	Missing	Median	0.25	0.75		Col 1	10	0	4.25	3.375	4.525		t = 4.567 with 29 degrees of freedom.							Col 1	10	0	3553	3282.82	3747.28
	trauma 13	10.5	217.6	2318.3	36.8	4.6			t = -8.455 with 29 degrees of freedom.							Col 1	10	0	221.75	149.84	288.575		Col 2	21	0	7.4	6.2	9.05									Col 2	21	0	2431.2	2294.3	2757.2
	trauma 14	7.9	340	2823.6	91.7	4.2										Col 2	21	0	74.4	49.1	142.45									95 percent two-tailed confidence interval for difference of means: 115.766 to 303.518
	trauma 15	7.3	257	2322.8	71.2	3.7			95 percent two-tailed confidence interval for difference of means: -2.812 to -1.717														Mann-Whitney U Statistic= 0.000														Mann-Whitney U Statistic= 14.000
	trauma 16	6.5	246.2	1842.7	74.4	3.2										Mann-Whitney U Statistic= 17.000														Two-tailed P-value = 0.0000843
	trauma 17	5.6	458	2566.7	182.5	3.1			Two-tailed P-value = 0.00000000257														T = 55.000 n(small)= 10 n(big)= 21 (P = <0.001)														T = 251.000 n(small)= 10 n(big)= 21 (P = <0.001)
	trauma 18	5.8	444	2388.8	161	2.7			R squared (eta squared)	0.712						T = 248.000 n(small)= 10 n(big)= 21 (P = <0.001)														R squared (eta squared)	0.4149
	trauma 19	9.6	205.1	2330.6	42.6	4.8																	The difference in the median values between the two groups is greater than would be expected by chance; there is a statistically significant difference (P = <0.001)														The difference in the median values between the two groups is greater than would be expected by chance; there is a statistically significant difference (P = <0.001)
	trauma 20	8.7	293.4	2690.8	62.2	4										The difference in the median values between the two groups is greater than would be expected by chance; there is a statistically significant difference (P = <0.001)
	trauma 21	7.1	197.6	2431.2	45.8	2.8
	control 1	4.3	406.7	3297.4	150.1	1.6
	control 2	2.6	636.3	3275.7	334.1	0.7
	control 3	4.5	441.8	3567.6	146.8	1.5
	control 4	4.2	489.7	3679.3	163.1	1.4
	control 5	3	721.5	3285.2	359.4	1
	control 6	4.6	450.5	3538.4	149.06	1.6
	control 7	4.5	522.9	3807.5	226.7	2.2	`
	control 8	3.5	548.6	3727.2	273.4	1.5
	control 9	4.1	547.8	3821	245.6	1.4
	control 10	5.1	544	3274.9	216.8	2.6

## Sheet: Fig 2C
	PGA			PGA
	min	nmol/L	AUC	slope (nmol/min)	lag time (min)		Table Analyzed	PGA lag time						Table Analyzed	PGA slope						Table Analyzed	PGA Peak Time						Table Analyzed	PGA Peak Concentration						Table Analyzed	PGA AUC.
trauma 1	5.3	214.9	1352	71.4	2.3
trauma 2	4.7	245.8	1376.7	94.2	2.1		Normality Test (Shapiro-Wilk):	Passed	(P = 0.805)					Normality Test (Shapiro-Wilk):	Passed	(P = 0.064)												Normality Test (Shapiro-Wilk):	Failed	(P < 0.050)					Normality Test (Shapiro-Wilk):	Failed	(P < 0.050)
trauma 3	5.6	252.7	1453.1	93.4	2.9																Normality Test (Shapiro-Wilk):	Passed	(P = 0.632)
trauma 4	4.6	235.5	1472.1	102	2.3		Equal Variance Test (Brown-Forsythe):	Passed	(P = 0.145)					Equal Variance Test (Brown-Forsythe):	Passed	(P = 0.726)
trauma 5	5.9	162.4	1079.3	60	3.2																Equal Variance Test (Brown-Forsythe):	Passed	(P = 0.255)					Test execution ended by user request, Rank Sum Test begun							Test execution ended by user request, Rank Sum Test begun
trauma 6	5	258	1469	102.9	2.5		Group Name	N	Missing	Mean	Std Dev	SEM		Group Name	N	Missing	Mean	Std Dev	SEM
trauma 7	6	253.1	1435.8	86.9	3.1		Col 1	10	0	2.88	1.004	0.318		Col 1	10	0	81.15	19.23	6.081		Group Name	N	Missing	Mean	Std Dev	SEM		Mann-Whitney Rank Sum Test	Friday, September 19, 2025, 1:24:27 PM						Mann-Whitney Rank Sum Test	Friday, September 19, 2025, 1:26:03 PM
trauma 8	5.8	194.6	1277	66.8	2.9		Col 2	21	0	2.786	0.617	0.135		Col 2	21	0	74.357	23.415	5.11		Col 1	10	0	6.1	1.248	0.395
trauma 9	6.3	62.7	664.2	17.3	2.7																Col 2	21	0	5.543	0.795	0.174		Data source: Data 1 in Notebook1							Data source: Data 1 in Notebook1
trauma 10	6.1	223.4	1304.5	82.5	3.7		Difference	0.0943						Difference	6.793
trauma 11	6.7	251.7	1512.7	83.6	3.7																Difference	0.557						Group	N	Missing	Median	0.25	0.75		Group	N	Missing	Median	0.25	0.75
trauma 12	7.4	211.6	1311.3	60.3	3.9		t = 0.324 with 29 degrees of freedom.							t = 0.796 with 29 degrees of freedom.														Col 1	10	0	237.65	213.325	265.95		Col 1	10	0	1394	1292.35	1440.25
trauma 13	5.3	210.2	1257.3	83.7	2.8																t = 1.512 with 29 degrees of freedom.							Col 2	21	0	214.9	168.55	248.75		Col 2	21	0	1304.5	1197.1	1437.4
trauma 14	5.9	174	1208.6	59.8	3		95 percent two-tailed confidence interval for difference of means: -0.502 to 0.690							95 percent two-tailed confidence interval for difference of means: -10.653 to 24.238
trauma 15	4.9	163.1	1185.6	62.4	2.3																95 percent two-tailed confidence interval for difference of means: -0.196 to 1.311							Mann-Whitney U Statistic= 63.500							Mann-Whitney U Statistic= 73.500
trauma 16	5.4	116.1	917.8	39.9	2.5		Two-tailed P-value = 0.749							Two-tailed P-value = 0.432
trauma 17	5.1	223.8	1290.2	85.7	2.5																Two-tailed P-value = 0.141							T = 201.500 n(small)= 10 n(big)= 21 (P = 0.083)							T = 191.500 n(small)= 10 n(big)= 21 (P = 0.190)
trauma 18	5.1	97.2	719.5	34.6	2.3
trauma 19	6	201.2	1396.3	77.2	3.4																							The difference in the median values between the two groups is not great enough to exclude the possibility that the difference is due to random sampling variability; there is not a statistically significant difference (P = 0.083)							The difference in the median values between the two groups is not great enough to exclude the possibility that the difference is due to random sampling variability; there is not a statistically significant difference (P = 0.190)
trauma 20	5.6	265	1439	105.1	3.1
trauma 21	3.7	220.9	1247.2	91.8	1.3
control 1	5.1	245.1	1432	97.6	2.6
control 2	4.6	220.8	1257.4	81.5	1.9
control 3	7.2	223.4	1473.8	61.9	3.6
control 4	8.6	188.5	1362.8	49.4	4.8
control 5	5.5	275.9	1444	98.2	1.7
control 6	5.7	254.5	1280.8	94	2
control 7	5.3	268.8	1396.1	99.5	2.6
control 8	7.4	190.9	1296.2	56	4
control 9	5	251.7	1413.9	96.5	2.4
control 10	6.1	223.6	1391.9	76.9	3.2

## Sheet: S3
					TGA			TGA
		PT	aPTT	Fibrinogen	min	nmol/L	AUC	slope (nmol/min)	lag time (min)
	trauma 1	15.8	33.4	3.25	6.9	427.5	2629.2	137.4	3.8		Peak time vs PT						Peak time Vs aPTT						peak time vs fibrinogen
	trauma 2	18.1	41.6	2.12	5.7	448.6	2678.1	149.2	2.7		R	Rsqr	Adj Rsqr	Standard Error of Estimate			R	Rsqr	Adj Rsqr	Standard Error of Estimate			R	Rsqr	Adj Rsqr	Standard Error of Estimate
	trauma 3	16.5	38	2.92	7.1	394.6	3132.5	115.7	3.7
	trauma 4	20.6	40.6	1.37	5.9	429.4	3297.7	147.5	3		0.5511	0.3038	0.2797		2.1743		0.8499	0.7223	0.7127		1.3733		0.5125	0.2626	0.2372		2.2376
	trauma 5	14.1	40	2.33	8.6	236.8	2094.9	52.4	4.1
	trauma 6	15.1	33	1.84	5.4	676.1	3868.5	269.3	2.9			Coefficient	Std. Error	t	P			Coefficient	Std. Error	t	P			Coefficient	Std. Error	t	P
	trauma 7	18.5	43	3.11	7.4	341.1	2647.3	94.4	3.8
	trauma 8	17.3	39.9	2.92	7.9	289.3	2270.3	82.4	4.4		y0	-4.4292	3.1414	-1.4099	0.1692		y0	-1.3368	0.9531	-1.4026	0.1714		y0	9.8056	1.0586	9.263	<0.0001
	trauma 9	23.5	71.6	0.1	14.6	97.9	2083.2	10	4.9		a	0.6455	0.1815	3.557	0.0013		a	0.224	0.0258	8.6842	<0.0001		a	-1.052	0.3273	-3.214	0.0032
	trauma 10	15.9	41.2	2.41	9.4	190	2003.2	42.1	4.9
	trauma 11	15	32.1	2.41	8.8	269.7	2861.8	56	4		Peak Conc. Vs PT						Peak Conc. Vs aPTT						Peak conc. Vs fibrinogen
	trauma 12	16.2	42.2	4.05	9.3	288.2	2390.8	63.8	4.8		R	Rsqr	Adj Rsqr	Standard Error of Estimate			R	Rsqr	Adj Rsqr	Standard Error of Estimate			R	Rsqr	Adj Rsqr	Standard Error of Estimate
	trauma 13	18	42.3	3.67	10.5	217.6	2318.3	36.8	4.6
	trauma 14	18.5	38.5	3.11	7.9	340	2823.6	91.7	4.2		0.5354	0.2867	0.2621		132.301		0.7102	0.5044	0.4873		110.276		0.4577	0.2095	0.1823		139.273
	trauma 15	18.5	36.5	2.66	7.3	257	2322.8	71.2	3.7
	trauma 16	17	32.5	2.06	6.5	246.2	1842.7	74.4	3.2			Coefficient	Std. Error	t	P			Coefficient	Std. Error	t	P			Coefficient	Std. Error	t	P
	trauma 17	18.1	36.2	2.5	5.6	458	2566.7	182.5	3.1
	trauma 18	16.6	32.8	2.64	5.8	444	2388.8	161	2.7		y0	1036.47	191.146	5.4224	<0.0001		y0	790.605	76.5344	10.3301	<0.0001		y0	219.965	65.8889	3.3384	0.0023
	trauma 19	21.3	45.4	1.09	9.6	205.1	2330.6	42.6	4.8		a	-37.695	11.0414	-3.414	0.0019		a	-11.2525	2.0712	-5.4329	<0.0001		a	56.4851	20.3734	2.7725	0.0096
	trauma 20	19.4	38.4	3.18	8.7	293.4	2690.8	62.2	4
	trauma 21	20.7	46.8	1.86	7.1	197.6	2431.2	45.8	2.8		Slope vs PT						Slope vs aPTT						slope vs fibrinogen
	control 1	17.2	28.8	3.64	4.3	406.7	3297.4	150.1	1.6		R	Rsqr	Adj Rsqr	Standard Error of Estimate			R	Rsqr	Adj Rsqr	Standard Error of Estimate			R	Rsqr	Adj Rsqr	Standard Error of Estimate
	control 2	16.1	27.9	3.29	2.6	636.3	3275.7	334.1	0.7
	control 3	14.3	27.1	4.44	4.5	441.8	3567.6	146.8	1.5		0.4752	0.2258	0.1991		81.2435		0.6463	0.4177	0.3976		70.4617		0.3726	0.1389	0.1092		85.6852
	control 4	15.8	21.3	6.21	4.2	489.7	3679.3	163.1	1.4
	control 5	15.3	28.2	4.32	3	721.5	3285.2	359.4	1			Coefficient	Std. Error	t	P			Coefficient	Std. Error	t	P			Coefficient	Std. Error	t	P
	control 6	16.3	24.6	3.92	4.6	450.5	3538.4	149.06	1.6
	control 7	16.5	24.7	3.05	4.5	522.9	3807.5	226.7	2.2		y0	475.956	117.379	4.0549	0.0003		y0	352.64	48.9022	7.2111	<0.0001		y0	56.1107	40.5369	1.3842	0.1769
	control 8	15.4	29.4	3.11	3.5	548.6	3727.2	273.4	1.5		a	-19.7205	6.7803	-2.9085	0.0069		a	-6.0356	1.3234	-4.5607	<0.0001		a	27.1054	12.5344	2.1625	0.039
	control 9	16.1	26.1	3.19	4.1	547.8	3821	245.6	1.4
	control 10	14.8	22.4	5.98	5.1	544	3274.9	216.8	2.6		lag time vs PT						lag time vs aPTT						lag time vs fibrinogen
											R	Rsqr	Adj Rsqr	Standard Error of Estimate			R	Rsqr	Adj Rsqr	Standard Error of Estimate			R	Rsqr	Adj Rsqr	Standard Error of Estimate
											0.4142	0.1716	0.143		1.181		0.7182	0.5159	0.4992		0.9028		0.4654	0.2166	0.1896		1.1484
												Coefficient	Std. Error	t	P			Coefficient	Std. Error	t	P			Coefficient	Std. Error	t	P
											y0	-1.0651	1.7062	-0.6243	0.5373		y0	-0.2805	0.6266	-0.4477	0.6577		y0	4.5071	0.5433	8.2955	<0.0001
											a	0.2415	0.0986	2.4507	0.0205		a	0.0943	0.017	5.559	<0.0001		a	-0.4757	0.168	-2.8315	0.0083
											AUC vs PT						AUC vs aPTT						AUC vs fibrinogen
											R	Rsqr	Adj Rsqr	Standard Error of Estimate			R	Rsqr	Adj Rsqr	Standard Error of Estimate			R	Rsqr	Adj Rsqr	Standard Error of Estimate
											0.4053	0.1643	0.1355		569.243		0.6662	0.4438	0.4246		464.378		0.4517	0.2041	0.1766		555.531
												Coefficient	Std. Error	t	P			Coefficient	Std. Error	t	P			Coefficient	Std. Error	t	P
											y0	4817.65	822.43	5.8578	<0.0001		y0	4366.86	322.29	13.5495	<0.0001		y0	2206.3	262.817	8.3948	<0.0001
											a	-113.427	47.5072	-2.3876	0.0237		a	-41.9571	8.7218	-4.8106	<0.0001		a	221.583	81.2653	2.7267	0.0107

[truncated: 48 more sheets: S4, S5 A, S5 B, Fig. 3A, Fig. 3B, Fig. 3C, Fig 3D, Fig 3E, Fig 3F, Fig 3G, Fig 3H, S6, S7, Fig 4A, Fig 4B, Fig 4C, Fig 4D, Fig 4E, Fig 4F, Fig 6A …]
